# Supplementary material for: A radiosensitizer, gallotannin-rich extract from Bouea macrophylla seeds, inhibits radiation-induced epithelial-mesenchymal transition in breast cancer cells
Source: BMC Complement Med Ther. 2021 Jul 3;21:189. doi: 10.1186/s12906-021-03363-6 (PMC8254241; doi:10.1186/s12906-021-03363-6)
Supplement: Supplementary file 2 — Additional file 2: Table S3. The overview of protein identifications and quantifications for MCF7 cells treated with IR or IR + MPSE. Table S4. qRT-PCR raw-data for the EMT-related gene (Article Fig. 3) and CSCs-related gene (Article Fig. 4). [file 12906_2021_3363_MOESM2_ESM.xlsx]

## Sheet: content
							Supplementary Information
		A radiosensitizer, gallotannin-rich extract from Bouea macrophylla seeds, inhibits radiation-induced epithelial-mesenchymal transition in breast cancer cells.
		Jiraporn Kantapan 1*, Siwaphon Paksee 1, Aphidet Duangya 2, Padchanee Sangthong 3,4, Sittiruk Roytrakul 5, Sucheewin Krobthong 6, Wipob Suttana 7, and Nathupakorn Dechsupa 1
	Content
	Table S3	Overview of protein identifications and quantifications for MCF7 cells treated with IR or IR+MPSE.
	Table S4	qRT-PCR raw-data for the EMT-related gene (Article Fig. 3) and CSCs-related gene (Article Fig.4). Values are given as delta Ct values, normalized to the housekeeping gene HPRT

## Sheet: S3
Supplementary Table 3: Overview of protein identifications and quantifications for MCF7 cells treated with IR or IR+MPSE.
Gene Name	Protein Name	ratio IR/C	ratio MPIR/C
COBL_HUMAN	Protein cordon-bleu OS=Homo sapiens GN=COBL PE=1 SV=2	19.4256	0
CAD26_HUMAN	Cadherin-like protein 26 OS=Homo sapiens GN=CDH26 PE=2 SV=3	20.3016	0
CI092_HUMAN	Putative uncharacterized protein C9orf92 OS=Homo sapiens GN=C9orf92 PE=4 SV=1	21.8623	0
RBMX2_HUMAN	RNA-binding motif protein, X-linked 2 OS=Homo sapiens GN=RBMX2 PE=1 SV=2	21.3957	0
CKAP2_HUMAN	Cytoskeleton-associated protein 2 OS=Homo sapiens GN=CKAP2 PE=1 SV=1	14.4997	10.5848
U621C_HUMAN	Putative UPF0621 protein C OS=Homo sapiens PE=5 SV=2	18.675	18.58
BAHC1_HUMAN	BAH and coiled-coil domain-containing protein 1 OS=Homo sapiens GN=BAHCC1 PE=1 SV=3	18.981	18.0233
ZNF17_HUMAN	Zinc finger protein 17 OS=Homo sapiens GN=ZNF17 PE=2 SV=3	19.0172	18.6633
L37A3_HUMAN	Leucine-rich repeat-containing protein 37A3 OS=Homo sapiens GN=LRRC37A3 PE=2 SV=2	19.0801	17.9179
SIAT9_HUMAN	Lactosylceramide alpha-2,3-sialyltransferase OS=Homo sapiens GN=ST3GAL5 PE=1 SV=4	19.0859	17.414
K0825_HUMAN	Uncharacterized protein KIAA0825 OS=Homo sapiens GN=KIAA0825 PE=2 SV=2	19.1873	15.7549
KPCZ_HUMAN	Protein kinase C zeta type OS=Homo sapiens GN=PRKCZ PE=1 SV=4	19.9191	18.6803
PPCS_HUMAN	Phosphopantothenate--cysteine ligase OS=Homo sapiens GN=PPCS PE=1 SV=2	19.9357	11.2469
RN151_HUMAN	RING finger protein 151 OS=Homo sapiens GN=RNF151 PE=2 SV=1	20.2789	19.0662
CCD19_HUMAN	Coiled-coil domain-containing protein 19, mitochondrial OS=Homo sapiens GN=CCDC19 PE=1 SV=2	21.2971	18.2892
NEC1_HUMAN	Neuroendocrine convertase 1 OS=Homo sapiens GN=PCSK1 PE=1 SV=2	21.0061	20.3949
PCLO_HUMAN	Protein piccolo OS=Homo sapiens GN=PCLO PE=1 SV=3	20.9733	19.8692
IQEC3_HUMAN	IQ motif and SEC7 domain-containing protein 3 OS=Homo sapiens GN=IQSEC3 PE=2 SV=3	20.4155	19.6127
ZC3HA_HUMAN	Zinc finger CCCH domain-containing protein 10 OS=Homo sapiens GN=ZC3H10 PE=1 SV=1	11.0208	12.8301
GON4L_HUMAN	GON-4-like protein OS=Homo sapiens GN=GON4L PE=1 SV=1	1.88143	1.96524
ADCYA_HUMAN	Adenylate cyclase type 10 OS=Homo sapiens GN=ADCY10 PE=1 SV=2	1.67317	1.55394
UBAP2_HUMAN	Ubiquitin-associated protein 2 OS=Homo sapiens GN=UBAP2 PE=1 SV=1	1.54284	0.996841
CC113_HUMAN	Coiled-coil domain-containing protein 113 OS=Homo sapiens GN=CCDC113 PE=2 SV=1	1.49956	1.55739
TRIA1_HUMAN	TP53-regulated inhibitor of apoptosis 1 OS=Homo sapiens GN=TRIAP1 PE=1 SV=1	1.42684	1.09684
COX19_HUMAN	Cytochrome c oxidase assembly protein COX19 OS=Homo sapiens GN=COX19 PE=1 SV=1	1.41553	1.25073
CQ068_HUMAN	Uncharacterized protein C17orf68 OS=Homo sapiens GN=C17orf68 PE=2 SV=1	1.3924	1.33469
FA12_HUMAN	Coagulation factor XII OS=Homo sapiens GN=F12 PE=1 SV=2	1.37807	1.08632
JAM1_HUMAN	Junctional adhesion molecule A OS=Homo sapiens GN=F11R PE=1 SV=1	1.34181	1.12218
ZN689_HUMAN	Zinc finger protein 689 OS=Homo sapiens GN=ZNF689 PE=1 SV=1	1.34048	1.42881
MUML1_HUMAN	Mutated melanoma-associated antigen 1-like protein 1 OS=Homo sapiens GN=MUM1L1 PE=2 SV=1	1.33948	1.23911
RFC1_HUMAN	Replication factor C subunit 1 OS=Homo sapiens GN=RFC1 PE=1 SV=4	1.33913	1.15285
SEM5B_HUMAN	Semaphorin-5B OS=Homo sapiens GN=SEMA5B PE=2 SV=4	1.33419	1.79226
TCPE_HUMAN	T-complex protein 1 subunit epsilon OS=Homo sapiens GN=CCT5 PE=1 SV=1	1.33273	0.970633
P4K2B_HUMAN	Phosphatidylinositol 4-kinase type 2-beta OS=Homo sapiens GN=PI4K2B PE=1 SV=1	1.33227	1.47831
RYR1_HUMAN	Ryanodine receptor 1 OS=Homo sapiens GN=RYR1 PE=1 SV=3	1.3251	1.03885
RECK_HUMAN	Reversion-inducing cysteine-rich protein with Kazal motifs OS=Homo sapiens GN=RECK PE=1 SV=1	1.30485	1.20297
ARID2_HUMAN	AT-rich interactive domain-containing protein 2 OS=Homo sapiens GN=ARID2 PE=1 SV=2	1.30263	1.26902
COT1_HUMAN	COUP transcription factor 1 OS=Homo sapiens GN=NR2F1 PE=1 SV=1	1.28672	1.21157
K2C78_HUMAN	Keratin, type II cytoskeletal 78 OS=Homo sapiens GN=KRT78 PE=1 SV=2	1.28478	0.846468
PRD10_HUMAN	PR domain zinc finger protein 10 OS=Homo sapiens GN=PRDM10 PE=1 SV=2	1.25577	1.02339
YETS2_HUMAN	YEATS domain-containing protein 2 OS=Homo sapiens GN=YEATS2 PE=1 SV=2	1.24809	1.08107
FLRT1_HUMAN	Leucine-rich repeat transmembrane protein FLRT1 OS=Homo sapiens GN=FLRT1 PE=1 SV=3	1.24047	1.10066
CQ096_HUMAN	Uncharacterized protein C17orf96 OS=Homo sapiens GN=C17orf96 PE=1 SV=1	1.23999	1.18352
BPNT1_HUMAN	3'(2'),5'-bisphosphate nucleotidase 1 OS=Homo sapiens GN=BPNT1 PE=1 SV=1	1.23733	1.29317
LOXH1_HUMAN	Lipoxygenase homology domain-containing protein 1 OS=Homo sapiens GN=LOXHD1 PE=1 SV=2	1.23691	1.01398
MPTX_HUMAN	Putative mucosal pentraxin homolog OS=Homo sapiens GN=MPTX PE=5 SV=2	1.2362	0
RPGF3_HUMAN	Rap guanine nucleotide exchange factor 3 OS=Homo sapiens GN=RAPGEF3 PE=1 SV=5	1.23229	1.21471
SMC2_HUMAN	Structural maintenance of chromosomes protein 2 OS=Homo sapiens GN=SMC2 PE=1 SV=2	1.22593	1.22833
SP130_HUMAN	Histone deacetylase complex subunit SAP130 OS=Homo sapiens GN=SAP130 PE=1 SV=1	1.22366	1.01325
CN053_HUMAN	Uncharacterized protein C14orf53 OS=Homo sapiens GN=C14orf53 PE=2 SV=1	1.21864	1.02493
NKX26_HUMAN	Homeobox protein Nkx-2.6 OS=Homo sapiens GN=NKX2-6 PE=2 SV=1	1.20877	1.15999
OR1L3_HUMAN	Olfactory receptor 1L3 OS=Homo sapiens GN=OR1L3 PE=2 SV=1	1.20875	1.02558
OSBL3_HUMAN	Oxysterol-binding protein-related protein 3 OS=Homo sapiens GN=OSBPL3 PE=1 SV=1	1.20458	0
YD026_HUMAN	Putative death domain-containing protein FLJ16686 OS=Homo sapiens PE=2 SV=2	1.20052	1.13905
CV030_HUMAN	Uncharacterized protein C22orf30 OS=Homo sapiens GN=C22orf30 PE=1 SV=1	1.19985	1.38062
XRN1_HUMAN	5'-3' exoribonuclease 1 OS=Homo sapiens GN=XRN1 PE=1 SV=1	1.19949	1.17598
PIGEH_HUMAN	Protein pigeon homolog OS=Homo sapiens GN=PION PE=2 SV=2	1.19839	1.1501
LGI4_HUMAN	Leucine-rich repeat LGI family member 4 OS=Homo sapiens GN=LGI4 PE=2 SV=1	1.198	0
PMFBP_HUMAN	Polyamine-modulated factor 1-binding protein 1 OS=Homo sapiens GN=PMFBP1 PE=2 SV=1	1.1815	1.01711
FBLN7_HUMAN	Fibulin-7 OS=Homo sapiens GN=FBLN7 PE=2 SV=1	1.17968	1.1202
PHLA2_HUMAN	Pleckstrin homology-like domain family A member 2 OS=Homo sapiens GN=PHLDA2 PE=1 SV=2	1.17785	0.962741
GNPTA_HUMAN	N-acetylglucosamine-1-phosphotransferase subunits alpha/beta OS=Homo sapiens GN=GNPTAB PE=1 SV=1	1.17691	0.500736
PRUNE_HUMAN	Protein prune homolog OS=Homo sapiens GN=PRUNE PE=1 SV=2	1.17568	1.13397
AN18A_HUMAN	Ankyrin repeat domain-containing protein 18A OS=Homo sapiens GN=ANKRD18A PE=1 SV=3	1.17544	0.689352
ANO4_HUMAN	Anoctamin-4 OS=Homo sapiens GN=ANO4 PE=2 SV=1	1.17519	0
ZMYM6_HUMAN	Zinc finger MYM-type protein 6 OS=Homo sapiens GN=ZMYM6 PE=1 SV=2	1.1739	1.167
GBRB1_HUMAN	Gamma-aminobutyric acid receptor subunit beta-1 OS=Homo sapiens GN=GABRB1 PE=1 SV=2	1.17388	1.19631
JHD2C_HUMAN	Probable JmjC domain-containing histone demethylation protein 2C OS=Homo sapiens GN=JMJD1C PE=1 SV=2	1.17077	0.868147
ENK14_HUMAN	HERV-K_16p3.3 provirus ancestral Env polyprotein OS=Homo sapiens PE=2 SV=2	1.16592	0.95883
GRM5_HUMAN	Metabotropic glutamate receptor 5 OS=Homo sapiens GN=GRM5 PE=2 SV=2	1.16103	1.1484
SYLC_HUMAN	Leucyl-tRNA synthetase, cytoplasmic OS=Homo sapiens GN=LARS PE=1 SV=2	1.16102	1.33672
DHX8_HUMAN	ATP-dependent RNA helicase DHX8 OS=Homo sapiens GN=DHX8 PE=1 SV=1	1.16061	1.14276
UROK_HUMAN	Urokinase-type plasminogen activator OS=Homo sapiens GN=PLAU PE=1 SV=2	1.15984	1.14043
TAF13_HUMAN	Transcription initiation factor TFIID subunit 13 OS=Homo sapiens GN=TAF13 PE=1 SV=1	1.15802	1.12483
CATW_HUMAN	Cathepsin W OS=Homo sapiens GN=CTSW PE=1 SV=2	1.15625	1.11622
CF010_HUMAN	Uncharacterized protein C6orf10 OS=Homo sapiens GN=C6orf10 PE=1 SV=2	1.15612	1.11633
XIRP2_HUMAN	Xin actin-binding repeat-containing protein 2 OS=Homo sapiens GN=XIRP2 PE=1 SV=2	1.15545	1.08839
VAS1_HUMAN	V-type proton ATPase subunit S1 OS=Homo sapiens GN=ATP6AP1 PE=1 SV=2	1.15539	1.10034
IFIT3_HUMAN	Interferon-induced protein with tetratricopeptide repeats 3 OS=Homo sapiens GN=IFIT3 PE=1 SV=1	1.15388	1.04301
CA201_HUMAN	UPF0490 protein C1orf201 OS=Homo sapiens GN=C1orf201 PE=1 SV=1	1.15346	1.13884
CL050_HUMAN	Uncharacterized protein C12orf50 OS=Homo sapiens GN=C12orf50 PE=2 SV=1	1.15237	0.99753
SNX7_HUMAN	Sorting nexin-7 OS=Homo sapiens GN=SNX7 PE=1 SV=1	1.15219	1.04985
CB050_HUMAN	Uncharacterized protein C2orf50 OS=Homo sapiens GN=C2orf50 PE=2 SV=1	1.14885	1.04736
NEBU_HUMAN	Nebulin OS=Homo sapiens GN=NEB PE=1 SV=3	1.14878	0
NEIL2_HUMAN	Endonuclease VIII-like 2 OS=Homo sapiens GN=NEIL2 PE=1 SV=3	1.14868	1.03709
MT1G_HUMAN	Metallothionein-1G OS=Homo sapiens GN=MT1G PE=1 SV=2	1.14855	1.09211
ALO17_HUMAN	Protein ALO17 OS=Homo sapiens GN=KIAA1618 PE=1 SV=2	1.14659	1.24157
S6A18_HUMAN	Sodium-dependent neutral amino acid transporter B(0)AT3 OS=Homo sapiens GN=SLC6A18 PE=2 SV=1	1.14641	1.23349
NU214_HUMAN	Nuclear pore complex protein Nup214 OS=Homo sapiens GN=NUP214 PE=1 SV=2	1.1463	0
WDHD1_HUMAN	WD repeat and HMG-box DNA-binding protein 1 OS=Homo sapiens GN=WDHD1 PE=1 SV=1	1.14612	1.03884
HEPS_HUMAN	Serine protease hepsin OS=Homo sapiens GN=HPN PE=1 SV=1	1.14472	1.38124
CB024_HUMAN	Uncharacterized protein C2orf24 OS=Homo sapiens GN=C2orf24 PE=2 SV=1	1.14467	0.969674
SWP70_HUMAN	Switch-associated protein 70 OS=Homo sapiens GN=SWAP70 PE=1 SV=1	1.14359	1.00907
OR5R1_HUMAN	Olfactory receptor 5R1 OS=Homo sapiens GN=OR5R1 PE=2 SV=1	1.14322	1.12909
WDR19_HUMAN	WD repeat-containing protein 19 OS=Homo sapiens GN=WDR19 PE=2 SV=2	1.14244	1.03563
OCRL_HUMAN	Inositol polyphosphate 5-phosphatase OCRL-1 OS=Homo sapiens GN=OCRL PE=1 SV=3	1.14219	1.15426
TNR25_HUMAN	Tumor necrosis factor receptor superfamily member 25 OS=Homo sapiens GN=TNFRSF25 PE=1 SV=2	1.14188	0.940433
ARI1B_HUMAN	AT-rich interactive domain-containing protein 1B OS=Homo sapiens GN=ARID1B PE=1 SV=2	1.14172	1.06904
TRIPC_HUMAN	Probable E3 ubiquitin-protein ligase TRIP12 OS=Homo sapiens GN=TRIP12 PE=1 SV=1	1.14091	0.651907
S10A8_HUMAN	Protein S100-A8 OS=Homo sapiens GN=S100A8 PE=1 SV=1	1.13991	1.0383
SFR2B_HUMAN	Splicing factor, arginine/serine-rich 2B OS=Homo sapiens GN=SFRS2B PE=1 SV=1	1.13882	0.97716
H2A1B_HUMAN	Histone H2A type 1-B/E OS=Homo sapiens GN=HIST1H2AB PE=1 SV=2	1.13669	1.12647
YB011_HUMAN	Uncharacterized protein FLJ46347 OS=Homo sapiens PE=2 SV=1	1.13605	1.08055
KCNQ5_HUMAN	Potassium voltage-gated channel subfamily KQT member 5 OS=Homo sapiens GN=KCNQ5 PE=1 SV=3	1.13546	1.0224
KCD11_HUMAN	BTB/POZ domain-containing protein KCTD11 OS=Homo sapiens GN=KCTD11 PE=1 SV=1	1.13392	1.07438
ZFAT_HUMAN	Zinc finger protein ZFAT OS=Homo sapiens GN=ZFAT PE=1 SV=2	1.13387	1.08132
EWS_HUMAN	RNA-binding protein EWS OS=Homo sapiens GN=EWSR1 PE=1 SV=1	1.13019	1.0358
SSX3_HUMAN	Protein SSX3 OS=Homo sapiens GN=SSX3 PE=1 SV=2	1.12954	0.978564
NPSR1_HUMAN	Neuropeptide S receptor OS=Homo sapiens GN=NPSR1 PE=2 SV=1	1.12943	1.17697
NAV1_HUMAN	Neuron navigator 1 OS=Homo sapiens GN=NAV1 PE=1 SV=2	1.1293	0.906047
S29A3_HUMAN	Equilibrative nucleoside transporter 3 OS=Homo sapiens GN=SLC29A3 PE=1 SV=2	1.12861	1.16276
TCF7_HUMAN	Transcription factor 7 OS=Homo sapiens GN=TCF7 PE=1 SV=3	1.1284	1.33268
ESCO1_HUMAN	N-acetyltransferase ESCO1 OS=Homo sapiens GN=ESCO1 PE=1 SV=3	1.12805	1.06683
RRMJ1_HUMAN	Putative ribosomal RNA methyltransferase 1 OS=Homo sapiens GN=FTSJ1 PE=1 SV=2	1.12746	1.16474
RB6I2_HUMAN	ELKS/RAB6-interacting/CAST family member 1 OS=Homo sapiens GN=ERC1 PE=1 SV=1	1.12627	1.04761
AN30A_HUMAN	Ankyrin repeat domain-containing protein 30A OS=Homo sapiens GN=ANKRD30A PE=1 SV=3	1.12617	0.960863
CP073_HUMAN	Uncharacterized protein C16orf73 OS=Homo sapiens GN=C16orf73 PE=2 SV=3	1.12511	0.875505
DNJB8_HUMAN	DnaJ homolog subfamily B member 8 OS=Homo sapiens GN=DNAJB8 PE=1 SV=1	1.12424	1.08488
RUFY1_HUMAN	RUN and FYVE domain-containing protein 1 OS=Homo sapiens GN=RUFY1 PE=1 SV=2	1.12402	1.0202
SYYC_HUMAN	Tyrosyl-tRNA synthetase, cytoplasmic OS=Homo sapiens GN=YARS PE=1 SV=4	1.12263	0.973559
YH007_HUMAN	Uncharacterized protein FLJ40521 OS=Homo sapiens PE=1 SV=1	1.12255	1.01738
MASTR_HUMAN	MEF2-activating motif and SAP domain-containing transcriptional regulator OS=Homo sapiens GN=MAMSTR PE=2 SV=1	1.12238	1.18305
O10H5_HUMAN	unknown	1.12117	1.12058
CAMP2_HUMAN	Calmodulin-regulated spectrin-associated protein 2 OS=Homo sapiens GN=CAMSAP1L1 PE=1 SV=2	1.12065	1.18413
ZN839_HUMAN	Zinc finger protein 839 OS=Homo sapiens GN=ZNF839 PE=2 SV=1	1.12042	0.985848
RAB26_HUMAN	Ras-related protein Rab-26 OS=Homo sapiens GN=RAB26 PE=1 SV=3	1.12038	0.931649
WNK1_HUMAN	Serine/threonine-protein kinase WNK1 OS=Homo sapiens GN=WNK1 PE=1 SV=1	1.12027	1.05067
ADCY4_HUMAN	Adenylate cyclase type 4 OS=Homo sapiens GN=ADCY4 PE=1 SV=1	1.12013	0.755485
CDK12_HUMAN	Cell division protein kinase 12 OS=Homo sapiens GN=CDK12 PE=1 SV=1	1.11964	1.04344
HPLN3_HUMAN	Hyaluronan and proteoglycan link protein 3 OS=Homo sapiens GN=HAPLN3 PE=2 SV=1	1.11941	1.01213
DDX23_HUMAN	Probable ATP-dependent RNA helicase DDX23 OS=Homo sapiens GN=DDX23 PE=1 SV=3	1.11869	1.15368
CT112_HUMAN	Uncharacterized protein C20orf112 OS=Homo sapiens GN=C20orf112 PE=1 SV=2	1.11784	0
S26A4_HUMAN	Pendrin OS=Homo sapiens GN=SLC26A4 PE=1 SV=1	1.11775	1.07466
RL13A_HUMAN	60S ribosomal protein L13a OS=Homo sapiens GN=RPL13A PE=1 SV=2	1.11762	1.05381
KCMA1_HUMAN	Calcium-activated potassium channel subunit alpha-1 OS=Homo sapiens GN=KCNMA1 PE=1 SV=2	1.11752	0.979193
COMD5_HUMAN	COMM domain-containing protein 5 OS=Homo sapiens GN=COMMD5 PE=1 SV=1	1.11716	1.00117
VWF_HUMAN	von Willebrand factor OS=Homo sapiens GN=VWF PE=1 SV=3	1.11708	0.998515
CS047_HUMAN	Uncharacterized protein C19orf47 OS=Homo sapiens GN=C19orf47 PE=1 SV=1	1.1167	0.995659
IMP5_HUMAN	Signal peptide peptidase-like 2C OS=Homo sapiens GN=SPPL2C PE=1 SV=3	1.11575	0.973377
ALPK2_HUMAN	Alpha-protein kinase 2 OS=Homo sapiens GN=ALPK2 PE=1 SV=3	1.11364	1.04462
MYPT1_HUMAN	Protein phosphatase 1 regulatory subunit 12A OS=Homo sapiens GN=PPP1R12A PE=1 SV=1	1.11295	1.02902
O10K1_HUMAN	Olfactory receptor 10K1 OS=Homo sapiens GN=OR10K1 PE=2 SV=1	1.11233	1.01647
EF1G_HUMAN	Elongation factor 1-gamma OS=Homo sapiens GN=EEF1G PE=1 SV=3	1.11213	0.857111
ATPA_HUMAN	ATP synthase subunit alpha, mitochondrial OS=Homo sapiens GN=ATP5A1 PE=1 SV=1	1.11106	1.1277
TERT_HUMAN	Telomerase reverse transcriptase OS=Homo sapiens GN=TERT PE=1 SV=1	1.11059	1.02361
LRC66_HUMAN	Leucine-rich repeat-containing protein 66 OS=Homo sapiens GN=LRRC66 PE=2 SV=1	1.11042	1.03942
RRAS_HUMAN	Ras-related protein R-Ras OS=Homo sapiens GN=RRAS PE=1 SV=1	1.11009	1.13696
CH061_HUMAN	Putative uncharacterized protein C8orf61 OS=Homo sapiens GN=C8orf61 PE=2 SV=1	1.10932	0.996207
CI038_HUMAN	Uncharacterized protein C9orf38 OS=Homo sapiens GN=C9orf38 PE=2 SV=1	1.10461	1.01877
H2A1A_HUMAN	Histone H2A type 1-A OS=Homo sapiens GN=HIST1H2AA PE=1 SV=3	1.10428	0.950386
ZNF34_HUMAN	Zinc finger protein 34 OS=Homo sapiens GN=ZNF34 PE=2 SV=2	1.10386	0.976458
SEMG1_HUMAN	Semenogelin-1 OS=Homo sapiens GN=SEMG1 PE=1 SV=2	1.10321	1.07828
DDX54_HUMAN	ATP-dependent RNA helicase DDX54 OS=Homo sapiens GN=DDX54 PE=1 SV=2	1.10269	1.24165
APOA5_HUMAN	Apolipoprotein A-V OS=Homo sapiens GN=APOA5 PE=1 SV=1	1.10269	1.10889
ATS20_HUMAN	A disintegrin and metalloproteinase with thrombospondin motifs 20 OS=Homo sapiens GN=ADAMTS20 PE=2 SV=2	1.10241	0.837095
DD11L_HUMAN	Putative ATP-dependent RNA helicase DDX11-like protein OS=Homo sapiens PE=1 SV=1	1.10096	1.01893
GRAP_HUMAN	GRB2-related adapter protein OS=Homo sapiens GN=GRAP PE=1 SV=1	1.10069	1.09892
RS3A_HUMAN	40S ribosomal protein S3a OS=Homo sapiens GN=RPS3A PE=1 SV=2	1.10058	1.07803
CP11A_HUMAN	Cholesterol side-chain cleavage enzyme, mitochondrial OS=Homo sapiens GN=CYP11A1 PE=1 SV=2	1.1005	1.05461
EMSY_HUMAN	Protein EMSY OS=Homo sapiens GN=EMSY PE=1 SV=2	1.09912	1.26128
TTC19_HUMAN	Tetratricopeptide repeat protein 19 OS=Homo sapiens GN=TTC19 PE=1 SV=3	1.0986	1.09979
FA11_HUMAN	Coagulation factor XI OS=Homo sapiens GN=F11 PE=1 SV=1	1.09795	1.31667
CA128_HUMAN	UPF0424 protein C1orf128 OS=Homo sapiens GN=C1orf128 PE=1 SV=1	1.09706	0.972875
XKR7_HUMAN	XK-related protein 7 OS=Homo sapiens GN=XKR7 PE=2 SV=1	1.09607	0.997141
NAL10_HUMAN	NACHT, LRR and PYD domains-containing protein 10 OS=Homo sapiens GN=NLRP10 PE=1 SV=1	1.09601	1.02728
INO1_HUMAN	Inositol-3-phosphate synthase 1 OS=Homo sapiens GN=ISYNA1 PE=1 SV=1	1.09601	1.05751
CRTAM_HUMAN	Cytotoxic and regulatory T-cell molecule OS=Homo sapiens GN=CRTAM PE=1 SV=2	1.09399	1.16313
MYH14_HUMAN	Myosin-14 OS=Homo sapiens GN=MYH14 PE=1 SV=1	1.0939	0.964044
DUS9_HUMAN	Dual specificity protein phosphatase 9 OS=Homo sapiens GN=DUSP9 PE=1 SV=1	1.09388	0.96008
VIP2_HUMAN	Inositol hexakisphosphate and diphosphoinositol-pentakisphosphate kinase 2 OS=Homo sapiens GN=HISPPD1 PE=1 SV=3	1.0938	1.06393
ARHG7_HUMAN	Rho guanine nucleotide exchange factor 7 OS=Homo sapiens GN=ARHGEF7 PE=1 SV=2	1.09376	1.00274
LRRK2_HUMAN	Leucine-rich repeat serine/threonine-protein kinase 2 OS=Homo sapiens GN=LRRK2 PE=1 SV=1	1.09332	0
KS6A2_HUMAN	Ribosomal protein S6 kinase alpha-2 OS=Homo sapiens GN=RPS6KA2 PE=1 SV=2	1.09332	1.05143
FANCJ_HUMAN	Fanconi anemia group J protein OS=Homo sapiens GN=BRIP1 PE=1 SV=1	1.09286	1.0637
MPI_HUMAN	Mannose-6-phosphate isomerase OS=Homo sapiens GN=MPI PE=1 SV=2	1.09272	0.973934
GAGE3_HUMAN	G antigen 3 OS=Homo sapiens GN=GAGE3 PE=1 SV=1	1.09257	1.05048
CSTFT_HUMAN	Cleavage stimulation factor subunit 2 tau variant OS=Homo sapiens GN=CSTF2T PE=1 SV=1	1.09171	1.02699
HTRA4_HUMAN	Probable serine protease HTRA4 OS=Homo sapiens GN=HTRA4 PE=2 SV=1	1.09163	1.0087
CNST_HUMAN	Consortin OS=Homo sapiens GN=CNST PE=2 SV=2	1.09151	1.2036
XKR5_HUMAN	XK-related protein 5 OS=Homo sapiens GN=XKR5 PE=2 SV=1	1.09013	0.973914
TIP39_HUMAN	Tuberoinfundibular peptide of 39 residues OS=Homo sapiens GN=PTH2 PE=1 SV=1	1.09011	0.994592
CO1A2_HUMAN	Collagen alpha-2(I) chain OS=Homo sapiens GN=COL1A2 PE=1 SV=6	1.08844	0.965181
SMCA5_HUMAN	SWI/SNF-related matrix-associated actin-dependent regulator of chromatin subfamily A member 5 OS=Homo sapiens GN=SMARCA5 PE=1 SV=1	1.08834	1.09506
NAV2_HUMAN	Neuron navigator 2 OS=Homo sapiens GN=NAV2 PE=1 SV=2	1.08794	0.947829
UTP23_HUMAN	rRNA-processing protein UTP23 homolog OS=Homo sapiens GN=UTP23 PE=2 SV=1	1.08788	0.951744
IRK3_HUMAN	G protein-activated inward rectifier potassium channel 1 OS=Homo sapiens GN=KCNJ3 PE=1 SV=1	1.08756	1.11427
PTPRB_HUMAN	Receptor-type tyrosine-protein phosphatase beta OS=Homo sapiens GN=PTPRB PE=1 SV=2	1.08716	1.01149
ZPBP1_HUMAN	Zona pellucida-binding protein 1 OS=Homo sapiens GN=ZPBP PE=2 SV=1	1.08696	1.12452
ZN608_HUMAN	Zinc finger protein 608 OS=Homo sapiens GN=ZNF608 PE=1 SV=3	1.08691	1.02653
RL23A_HUMAN	60S ribosomal protein L23a OS=Homo sapiens GN=RPL23A PE=1 SV=1	1.08654	1.06604
POGZ_HUMAN	Pogo transposable element with ZNF domain OS=Homo sapiens GN=POGZ PE=1 SV=2	1.08633	0.962766
SERPH_HUMAN	Serpin H1 OS=Homo sapiens GN=SERPINH1 PE=1 SV=2	1.08619	1.07483
GCP6_HUMAN	Gamma-tubulin complex component 6 OS=Homo sapiens GN=TUBGCP6 PE=1 SV=3	1.08598	1.0135
RENT2_HUMAN	Regulator of nonsense transcripts 2 OS=Homo sapiens GN=UPF2 PE=1 SV=1	1.08594	0.997577
CLD8_HUMAN	Claudin-8 OS=Homo sapiens GN=CLDN8 PE=2 SV=1	1.08592	1.05486
PCDBI_HUMAN	Putative protocadherin beta-18 OS=Homo sapiens GN=PCDHB18 PE=5 SV=1	1.08565	1.0912
NOE2_HUMAN	Noelin-2 OS=Homo sapiens GN=OLFM2 PE=2 SV=2	1.08552	1.00499
MED8_HUMAN	Mediator of RNA polymerase II transcription subunit 8 OS=Homo sapiens GN=MED8 PE=1 SV=2	1.08529	1.06416
PSMD3_HUMAN	26S proteasome non-ATPase regulatory subunit 3 OS=Homo sapiens GN=PSMD3 PE=1 SV=2	1.08515	1.03044
NBAS_HUMAN	Neuroblastoma-amplified sequence OS=Homo sapiens GN=NBAS PE=1 SV=2	1.08495	1.17347
SELPL_HUMAN	P-selectin glycoprotein ligand 1 OS=Homo sapiens GN=SELPLG PE=1 SV=1	1.08403	1.07162
APOO_HUMAN	Apolipoprotein O OS=Homo sapiens GN=APOO PE=1 SV=1	1.08306	1.08277
TRPM6_HUMAN	Transient receptor potential cation channel subfamily M member 6 OS=Homo sapiens GN=TRPM6 PE=1 SV=2	1.08279	0.952497
AOFB_HUMAN	Amine oxidase [flavin-containing] B OS=Homo sapiens GN=MAOB PE=1 SV=3	1.08266	1.08847
SRBS1_HUMAN	Sorbin and SH3 domain-containing protein 1 OS=Homo sapiens GN=SORBS1 PE=1 SV=2	1.08256	0.973401
THOC3_HUMAN	THO complex subunit 3 OS=Homo sapiens GN=THOC3 PE=1 SV=1	1.0822	0.969869
ABRA_HUMAN	Actin-binding Rho-activating protein OS=Homo sapiens GN=ABRA PE=2 SV=1	1.08147	0.910332
SIX5_HUMAN	Homeobox protein SIX5 OS=Homo sapiens GN=SIX5 PE=1 SV=3	1.08125	0.97501
FIGL1_HUMAN	Fidgetin-like protein 1 OS=Homo sapiens GN=FIGNL1 PE=1 SV=2	1.08113	1.1139
ALG3_HUMAN	Dolichyl-P-Man:Man(5)GlcNAc(2)-PP-dolichyl mannosyltransferase OS=Homo sapiens GN=ALG3 PE=1 SV=1	1.08058	1.14112
CCD49_HUMAN	Coiled-coil domain-containing protein 49 OS=Homo sapiens GN=CCDC49 PE=1 SV=1	1.08031	1.01197
ADA1B_HUMAN	Alpha-1B adrenergic receptor OS=Homo sapiens GN=ADRA1B PE=2 SV=3	1.07972	1.11999
IGSF6_HUMAN	Immunoglobulin superfamily member 6 OS=Homo sapiens GN=IGSF6 PE=2 SV=2	1.07943	1.02325
VAPA_HUMAN	Vesicle-associated membrane protein-associated protein A OS=Homo sapiens GN=VAPA PE=1 SV=3	1.07936	0.935641
TAGL2_HUMAN	Transgelin-2 OS=Homo sapiens GN=TAGLN2 PE=1 SV=3	1.07891	0.911549
ASXL1_HUMAN	Putative Polycomb group protein ASXL1 OS=Homo sapiens GN=ASXL1 PE=1 SV=2	1.07878	1.02168
CDAN1_HUMAN	Codanin-1 OS=Homo sapiens GN=CDAN1 PE=1 SV=3	1.07859	0.820462
UN13A_HUMAN	Protein unc-13 homolog A OS=Homo sapiens GN=UNC13A PE=2 SV=3	1.07824	0.970924
KIF3C_HUMAN	Kinesin-like protein KIF3C OS=Homo sapiens GN=KIF3C PE=1 SV=2	1.07761	0
KCND1_HUMAN	Potassium voltage-gated channel subfamily D member 1 OS=Homo sapiens GN=KCND1 PE=1 SV=2	1.07757	0.666417
ARL14_HUMAN	ADP-ribosylation factor-like protein 14 OS=Homo sapiens GN=ARL14 PE=1 SV=1	1.07734	0.851756
DPEP2_HUMAN	Dipeptidase 2 OS=Homo sapiens GN=DPEP2 PE=1 SV=1	1.07637	0
NCOR1_HUMAN	Nuclear receptor corepressor 1 OS=Homo sapiens GN=NCOR1 PE=1 SV=2	1.07628	1.04733
SRRM1_HUMAN	Serine/arginine repetitive matrix protein 1 OS=Homo sapiens GN=SRRM1 PE=1 SV=2	1.07607	0
P2RX1_HUMAN	P2X purinoceptor 1 OS=Homo sapiens GN=P2RX1 PE=1 SV=1	1.07456	1.00132
ACINU_HUMAN	Apoptotic chromatin condensation inducer in the nucleus OS=Homo sapiens GN=ACIN1 PE=1 SV=1	1.07437	1.07268
PAR15_HUMAN	Poly [ADP-ribose] polymerase 15 OS=Homo sapiens GN=PARP15 PE=1 SV=1	1.07404	1.01489
API5_HUMAN	Apoptosis inhibitor 5 OS=Homo sapiens GN=API5 PE=1 SV=2	1.07389	1.05983
JTB_HUMAN	Protein JTB OS=Homo sapiens GN=JTB PE=2 SV=1	1.07359	0.814185
GGCT_HUMAN	Gamma-glutamylcyclotransferase OS=Homo sapiens GN=GGCT PE=1 SV=1	1.07346	1.01237
KDM4C_HUMAN	Lysine-specific demethylase 4C OS=Homo sapiens GN=KDM4C PE=1 SV=2	1.07327	1.0301
K1109_HUMAN	Uncharacterized protein KIAA1109 OS=Homo sapiens GN=KIAA1109 PE=1 SV=1	1.07313	1.08366
NR1I3_HUMAN	Nuclear receptor subfamily 1 group I member 3 OS=Homo sapiens GN=NR1I3 PE=1 SV=2	1.07308	1.18395
ENOA_HUMAN	Alpha-enolase OS=Homo sapiens GN=ENO1 PE=1 SV=2	1.07299	0.970799
HIP1R_HUMAN	Huntingtin-interacting protein 1-related protein OS=Homo sapiens GN=HIP1R PE=1 SV=2	1.07289	0.981042
TITIN_HUMAN	Titin OS=Homo sapiens GN=TTN PE=1 SV=2	1.07287	0.999863
SG11A_HUMAN	Sperm-associated antigen 11A OS=Homo sapiens GN=SPAG11A PE=2 SV=3	1.07273	0
ENPL_HUMAN	Endoplasmin OS=Homo sapiens GN=HSP90B1 PE=1 SV=1	1.07263	1.02355
F16B1_HUMAN	Protein FAM160B1 OS=Homo sapiens GN=FAM160B1 PE=2 SV=1	1.07258	1.03261
ACM3_HUMAN	Muscarinic acetylcholine receptor M3 OS=Homo sapiens GN=CHRM3 PE=1 SV=1	1.07218	0.833114
DLGP5_HUMAN	Disks large-associated protein 5 OS=Homo sapiens GN=DLGAP5 PE=1 SV=2	1.0715	1.03622
PI3R5_HUMAN	Phosphoinositide 3-kinase regulatory subunit 5 OS=Homo sapiens GN=PIK3R5 PE=1 SV=1	1.07147	1.05983
T2R10_HUMAN	Taste receptor type 2 member 10 OS=Homo sapiens GN=TAS2R10 PE=1 SV=2	1.07123	0.950846
CEAM1_HUMAN	Carcinoembryonic antigen-related cell adhesion molecule 1 OS=Homo sapiens GN=CEACAM1 PE=1 SV=2	1.0702	0.9687
RHG24_HUMAN	Rho GTPase-activating protein 24 OS=Homo sapiens GN=ARHGAP24 PE=1 SV=2	1.06969	0.992729
GPR85_HUMAN	Probable G-protein coupled receptor 85 OS=Homo sapiens GN=GPR85 PE=2 SV=1	1.06961	0.99391
AP1G2_HUMAN	AP-1 complex subunit gamma-like 2 OS=Homo sapiens GN=AP1G2 PE=1 SV=1	1.0696	0.988871
MUC5A_HUMAN	Mucin-5AC (Fragments) OS=Homo sapiens GN=MUC5AC PE=1 SV=3	1.06895	1.22065
ALPK3_HUMAN	Alpha-protein kinase 3 OS=Homo sapiens GN=ALPK3 PE=2 SV=1	1.06878	1.08692
NDUS8_HUMAN	NADH dehydrogenase [ubiquinone] iron-sulfur protein 8, mitochondrial OS=Homo sapiens GN=NDUFS8 PE=1 SV=1	1.06835	1.03506
CF223_HUMAN	Uncharacterized protein C6orf223 OS=Homo sapiens GN=C6orf223 PE=2 SV=2	1.06798	0.966971
BCL6_HUMAN	B-cell lymphoma 6 protein OS=Homo sapiens GN=BCL6 PE=1 SV=1	1.06781	1.04603
EFR3A_HUMAN	Protein EFR3 homolog A OS=Homo sapiens GN=EFR3A PE=1 SV=2	1.06756	0.959218
ZBT8B_HUMAN	Putative zinc finger and BTB domain-containing protein 8B OS=Homo sapiens GN=ZBTB8B PE=5 SV=1	1.06745	0.808529
ITK_HUMAN	Tyrosine-protein kinase ITK/TSK OS=Homo sapiens GN=ITK PE=1 SV=1	1.06718	1.13093
KIF23_HUMAN	Kinesin-like protein KIF23 OS=Homo sapiens GN=KIF23 PE=1 SV=3	1.06713	0.960001
VPS8_HUMAN	Vacuolar protein sorting-associated protein 8 homolog OS=Homo sapiens GN=VPS8 PE=1 SV=2	1.06696	0.993438
PRS10_HUMAN	26S protease regulatory subunit S10B OS=Homo sapiens GN=PSMC6 PE=1 SV=1	1.06629	0.999652
ADRB1_HUMAN	Beta-1 adrenergic receptor OS=Homo sapiens GN=ADRB1 PE=1 SV=2	1.06626	0.91948
CO6_HUMAN	Complement component C6 OS=Homo sapiens GN=C6 PE=1 SV=3	1.06611	1.05815
CNR1_HUMAN	Cannabinoid receptor 1 OS=Homo sapiens GN=CNR1 PE=1 SV=1	1.0658	0.959644
FRDA_HUMAN	Frataxin, mitochondrial OS=Homo sapiens GN=FXN PE=1 SV=2	1.06579	0.964339
ISK5_HUMAN	Serine protease inhibitor Kazal-type 5 OS=Homo sapiens GN=SPINK5 PE=1 SV=2	1.06555	1.02241
WNT8B_HUMAN	Protein Wnt-8b OS=Homo sapiens GN=WNT8B PE=2 SV=3	1.06519	0.970627
CI163_HUMAN	Uncharacterized protein C9orf163 OS=Homo sapiens GN=C9orf163 PE=1 SV=1	1.06511	1.03066
PTN13_HUMAN	Tyrosine-protein phosphatase non-receptor type 13 OS=Homo sapiens GN=PTPN13 PE=1 SV=2	1.065	1.03945
MRP1_HUMAN	Multidrug resistance-associated protein 1 OS=Homo sapiens GN=ABCC1 PE=1 SV=2	1.06433	1.04216
LGAT1_HUMAN	Acyl-CoA:lysophosphatidylglycerol acyltransferase 1 OS=Homo sapiens GN=LPGAT1 PE=2 SV=1	1.0638	1.02765
NPA1P_HUMAN	Nucleolar pre-ribosomal-associated protein 1 OS=Homo sapiens GN=URB1 PE=1 SV=4	1.06335	1.02535
HSF1_HUMAN	Heat shock factor protein 1 OS=Homo sapiens GN=HSF1 PE=1 SV=1	1.06299	0.965183
DEN4B_HUMAN	DENN domain-containing protein 4B OS=Homo sapiens GN=DENND4B PE=1 SV=4	1.06281	1.05856
FCSD1_HUMAN	FCH and double SH3 domains protein 1 OS=Homo sapiens GN=FCHSD1 PE=1 SV=1	1.06215	1.0473
ARP2_HUMAN	Actin-related protein 2 OS=Homo sapiens GN=ACTR2 PE=1 SV=1	1.06167	1.03656
H11_HUMAN	Histone H1.1 OS=Homo sapiens GN=HIST1H1A PE=1 SV=3	1.06094	0.935409
TRI10_HUMAN	Tripartite motif-containing protein 10 OS=Homo sapiens GN=TRIM10 PE=2 SV=3	1.06034	0.987537
DOP2_HUMAN	Protein dopey-2 OS=Homo sapiens GN=DOPEY2 PE=1 SV=4	1.06017	1.09769
K2012_HUMAN	Uncharacterized protein KIAA2012 OS=Homo sapiens GN=KIAA2012 PE=2 SV=1	1.06016	0
AF10_HUMAN	Protein AF-10 OS=Homo sapiens GN=MLLT10 PE=1 SV=1	1.06006	0.926271
MAST4_HUMAN	Microtubule-associated serine/threonine-protein kinase 4 OS=Homo sapiens GN=MAST4 PE=1 SV=3	1.06004	1.00277
CT47A_HUMAN	Cancer/testis antigen 47A OS=Homo sapiens GN=CT47A1 PE=1 SV=1	1.05967	1.08878
RHOA_HUMAN	Transforming protein RhoA OS=Homo sapiens GN=RHOA PE=1 SV=1	1.0596	1.00945
SNX5_HUMAN	Sorting nexin-5 OS=Homo sapiens GN=SNX5 PE=1 SV=1	1.05913	1.02897
TNC18_HUMAN	Trinucleotide repeat-containing gene 18 protein OS=Homo sapiens GN=TNRC18 PE=1 SV=3	1.05893	1.06431
AHI1_HUMAN	Jouberin OS=Homo sapiens GN=AHI1 PE=1 SV=1	1.05851	1.0817
DDX6_HUMAN	Probable ATP-dependent RNA helicase DDX6 OS=Homo sapiens GN=DDX6 PE=1 SV=2	1.05851	1.04988
ARGAL_HUMAN	Rho guanine nucleotide exchange factor 10-like protein OS=Homo sapiens GN=ARHGEF10L PE=1 SV=2	1.0584	0.956073
U634A_HUMAN	UPF0634 protein KIAA1641 OS=Homo sapiens GN=KIAA1641 PE=2 SV=2	1.05795	1.12018
F193A_HUMAN	Protein FAM193A OS=Homo sapiens GN=FAM193A PE=1 SV=2	1.05784	1.05531
LEG9_HUMAN	Galectin-9 OS=Homo sapiens GN=LGALS9 PE=1 SV=2	1.05765	0.986721
CK041_HUMAN	UPF0606 protein C11orf41 OS=Homo sapiens GN=C11orf41 PE=2 SV=2	1.05763	1.0159
CD97_HUMAN	CD97 antigen OS=Homo sapiens GN=CD97 PE=1 SV=4	1.05753	1.01967
LIPC_HUMAN	Hepatic triacylglycerol lipase OS=Homo sapiens GN=LIPC PE=1 SV=2	1.05746	0.874949
SULF2_HUMAN	Extracellular sulfatase Sulf-2 OS=Homo sapiens GN=SULF2 PE=1 SV=1	1.05675	0
T132A_HUMAN	Transmembrane protein 132A OS=Homo sapiens GN=TMEM132A PE=2 SV=1	1.05614	1.13575
OAS2_HUMAN	2'-5'-oligoadenylate synthetase 2 OS=Homo sapiens GN=OAS2 PE=1 SV=3	1.05599	1.08665
GAW2_HUMAN	HERV-W_3q26.32 provirus ancestral Gag polyprotein OS=Homo sapiens PE=2 SV=3	1.05597	1.14165
UNC80_HUMAN	Protein unc-80 homolog OS=Homo sapiens GN=UNC80 PE=2 SV=2	1.05576	1.02852
GMCLL_HUMAN	Germ cell-less protein-like 1-like OS=Homo sapiens GN=GMCL1L PE=1 SV=1	1.05552	1.0603
DHI2_HUMAN	Corticosteroid 11-beta-dehydrogenase isozyme 2 OS=Homo sapiens GN=HSD11B2 PE=1 SV=2	1.05456	1.03747
RGS9_HUMAN	Regulator of G-protein signaling 9 OS=Homo sapiens GN=RGS9 PE=1 SV=1	1.0543	0.98167
UHRF1_HUMAN	E3 ubiquitin-protein ligase UHRF1 OS=Homo sapiens GN=UHRF1 PE=1 SV=1	1.05373	0.985213
ARI3A_HUMAN	AT-rich interactive domain-containing protein 3A OS=Homo sapiens GN=ARID3A PE=1 SV=2	1.05367	1.01745
S12A9_HUMAN	Solute carrier family 12 member 9 OS=Homo sapiens GN=SLC12A9 PE=1 SV=1	1.05365	1.04
CCNY_HUMAN	Cyclin-Y OS=Homo sapiens GN=CCNY PE=1 SV=2	1.05355	0.942823
FAK1_HUMAN	Focal adhesion kinase 1 OS=Homo sapiens GN=PTK2 PE=1 SV=2	1.0535	0.972845
FBLN3_HUMAN	EGF-containing fibulin-like extracellular matrix protein 1 OS=Homo sapiens GN=EFEMP1 PE=1 SV=2	1.05322	0.822258
SMCA1_HUMAN	Probable global transcription activator SNF2L1 OS=Homo sapiens GN=SMARCA1 PE=1 SV=2	1.05295	0.981709
TOIP1_HUMAN	Torsin-1A-interacting protein 1 OS=Homo sapiens GN=TOR1AIP1 PE=1 SV=2	1.05293	0.984387
RUFY4_HUMAN	RUN and FYVE domain-containing protein 4 OS=Homo sapiens GN=RUFY4 PE=2 SV=2	1.05266	0.977359
RRP12_HUMAN	RRP12-like protein OS=Homo sapiens GN=RRP12 PE=1 SV=2	1.05255	0.943177
VSIG2_HUMAN	V-set and immunoglobulin domain-containing protein 2 OS=Homo sapiens GN=VSIG2 PE=1 SV=1	1.05242	1.00996
GTPB3_HUMAN	tRNA modification GTPase GTPBP3, mitochondrial OS=Homo sapiens GN=GTPBP3 PE=2 SV=1	1.05236	1.10063
CSKP_HUMAN	Peripheral plasma membrane protein CASK OS=Homo sapiens GN=CASK PE=1 SV=3	1.05234	1.00469
PHC1_HUMAN	Polyhomeotic-like protein 1 OS=Homo sapiens GN=PHC1 PE=1 SV=3	1.05222	1.05138
AGAP1_HUMAN	Arf-GAP with GTPase, ANK repeat and PH domain-containing protein 1 OS=Homo sapiens GN=AGAP1 PE=1 SV=4	1.05212	1.05213
FANCI_HUMAN	Fanconi anemia group I protein OS=Homo sapiens GN=FANCI PE=1 SV=4	1.05196	0.975866
IQEC1_HUMAN	IQ motif and SEC7 domain-containing protein 1 OS=Homo sapiens GN=IQSEC1 PE=1 SV=1	1.05172	1.02998
CA135_HUMAN	Uncharacterized protein C1orf135 OS=Homo sapiens GN=C1orf135 PE=1 SV=1	1.0517	0.984985
MEFV_HUMAN	Pyrin OS=Homo sapiens GN=MEFV PE=1 SV=1	1.05136	0.937345
MKLN1_HUMAN	Muskelin OS=Homo sapiens GN=MKLN1 PE=1 SV=2	1.05099	0.95237
RAB44_HUMAN	Ras-related protein Rab-44 OS=Homo sapiens GN=RAB44 PE=3 SV=2	1.05053	1.03359
M3KL4_HUMAN	Mitogen-activated protein kinase kinase kinase OS=Homo sapiens GN=MLK4 PE=1 SV=1	1.0504	1.0424
MMRN1_HUMAN	Multimerin-1 OS=Homo sapiens GN=MMRN1 PE=1 SV=3	1.04995	0.957221
KI67_HUMAN	Antigen KI-67 OS=Homo sapiens GN=MKI67 PE=1 SV=2	1.04981	0.989976
APAF_HUMAN	Apoptotic protease-activating factor 1 OS=Homo sapiens GN=APAF1 PE=1 SV=2	1.04956	1.0938
IRF7_HUMAN	Interferon regulatory factor 7 OS=Homo sapiens GN=IRF7 PE=1 SV=2	1.04914	0.927806
IF44L_HUMAN	Interferon-induced protein 44-like OS=Homo sapiens GN=IFI44L PE=2 SV=3	1.04897	1.01117
ANR50_HUMAN	Ankyrin repeat domain-containing protein 50 OS=Homo sapiens GN=ANKRD50 PE=1 SV=4	1.04863	1.0435
DAB2P_HUMAN	Disabled homolog 2-interacting protein OS=Homo sapiens GN=DAB2IP PE=1 SV=2	1.04854	1.02032
NAT10_HUMAN	N-acetyltransferase 10 OS=Homo sapiens GN=NAT10 PE=1 SV=1	1.04832	0.981723
MACF4_HUMAN	Microtubule-actin cross-linking factor 1, isoform 4 OS=Homo sapiens GN=MACF1 PE=1 SV=1	1.04831	0.884584
RBM15_HUMAN	Putative RNA-binding protein 15 OS=Homo sapiens GN=RBM15 PE=1 SV=2	1.04821	0.935744
PK3CG_HUMAN	Phosphatidylinositol-4,5-bisphosphate 3-kinase catalytic subunit gamma isoform OS=Homo sapiens GN=PIK3CG PE=1 SV=3	1.04817	0.96134
F120A_HUMAN	Constitutive coactivator of PPAR-gamma-like protein 1 OS=Homo sapiens GN=FAM120A PE=1 SV=2	1.04812	0.952208
CBPC4_HUMAN	Cytosolic carboxypeptidase 4 OS=Homo sapiens GN=AGBL1 PE=2 SV=2	1.0474	1.01052
TERF2_HUMAN	Telomeric repeat-binding factor 2 OS=Homo sapiens GN=TERF2 PE=1 SV=2	1.04709	1.10213
NCBP1_HUMAN	Nuclear cap-binding protein subunit 1 OS=Homo sapiens GN=NCBP1 PE=1 SV=1	1.04687	1.0764
TFR1_HUMAN	Transferrin receptor protein 1 OS=Homo sapiens GN=TFRC PE=1 SV=2	1.04685	1.01009
DYH11_HUMAN	Dynein heavy chain 11, axonemal OS=Homo sapiens GN=DNAH11 PE=1 SV=2	1.04683	0.994723
CLK2_HUMAN	Dual specificity protein kinase CLK2 OS=Homo sapiens GN=CLK2 PE=1 SV=1	1.04677	1.12711
HUWE1_HUMAN	E3 ubiquitin-protein ligase HUWE1 OS=Homo sapiens GN=HUWE1 PE=1 SV=3	1.04675	1.01852
ATRX_HUMAN	Transcriptional regulator ATRX OS=Homo sapiens GN=ATRX PE=1 SV=4	1.04669	0.963269
TB22A_HUMAN	TBC1 domain family member 22A OS=Homo sapiens GN=TBC1D22A PE=1 SV=2	1.04647	0.948417
LYRIC_HUMAN	Protein LYRIC OS=Homo sapiens GN=MTDH PE=1 SV=2	1.04627	1.10671
ZN268_HUMAN	Zinc finger protein 268 OS=Homo sapiens GN=ZNF268 PE=1 SV=2	1.04589	1.06035
SKIV2_HUMAN	Helicase SKI2W OS=Homo sapiens GN=SKIV2L PE=1 SV=2	1.04574	0.944181
GIPC3_HUMAN	PDZ domain-containing protein GIPC3 OS=Homo sapiens GN=GIPC3 PE=2 SV=1	1.04559	1.02464
DOCK8_HUMAN	Dedicator of cytokinesis protein 8 OS=Homo sapiens GN=DOCK8 PE=1 SV=3	1.04543	0.998664
MA7D1_HUMAN	MAP7 domain-containing protein 1 OS=Homo sapiens GN=MAP7D1 PE=1 SV=1	1.0453	0.896189
SG494_HUMAN	Uncharacterized serine/threonine-protein kinase SgK494 OS=Homo sapiens GN=SGK494 PE=2 SV=1	1.04514	0.959692
DUS16_HUMAN	Dual specificity protein phosphatase 16 OS=Homo sapiens GN=DUSP16 PE=1 SV=1	1.04476	1.07498
PLCD1_HUMAN	1-phosphatidylinositol-4,5-bisphosphate phosphodiesterase delta-1 OS=Homo sapiens GN=PLCD1 PE=1 SV=2	1.04446	0.995182
ZN574_HUMAN	Zinc finger protein 574 OS=Homo sapiens GN=ZNF574 PE=1 SV=2	1.04434	0.990133
ACTB_HUMAN	Actin, cytoplasmic 1 OS=Homo sapiens GN=ACTB PE=1 SV=1	1.04404	1.01578
EKI1_HUMAN	Ethanolamine kinase 1 OS=Homo sapiens GN=ETNK1 PE=1 SV=1	1.04392	1.02848
SIA7A_HUMAN	Alpha-N-acetylgalactosaminide alpha-2,6-sialyltransferase 1 OS=Homo sapiens GN=ST6GALNAC1 PE=1 SV=1	1.0439	0.924269
SASH1_HUMAN	SAM and SH3 domain-containing protein 1 OS=Homo sapiens GN=SASH1 PE=1 SV=3	1.0439	0.931759
MCATL_HUMAN	Mitochondrial carnitine/acylcarnitine carrier protein CACL OS=Homo sapiens GN=SLC25A29 PE=2 SV=2	1.04389	1.03033
TBCD5_HUMAN	TBC1 domain family member 5 OS=Homo sapiens GN=TBC1D5 PE=1 SV=1	1.04381	0.946753
IP6K3_HUMAN	Inositol hexakisphosphate kinase 3 OS=Homo sapiens GN=IP6K3 PE=1 SV=2	1.0436	0.90891
ZN687_HUMAN	Zinc finger protein 687 OS=Homo sapiens GN=ZNF687 PE=1 SV=1	1.04359	1.07826
IL23R_HUMAN	Interleukin-23 receptor OS=Homo sapiens GN=IL23R PE=1 SV=2	1.04334	1.0199
U2AFM_HUMAN	U2 small nuclear ribonucleoprotein auxiliary factor 35 kDa subunit-related protein 2 OS=Homo sapiens GN=ZRSR2 PE=1 SV=2	1.04324	1.0911
F180A_HUMAN	Protein FAM180A OS=Homo sapiens GN=FAM180A PE=2 SV=1	1.04323	1.02411
TRI50_HUMAN	E3 ubiquitin-protein ligase TRIM50 OS=Homo sapiens GN=TRIM50 PE=1 SV=1	1.04305	0.876591
SGK71_HUMAN	Protein kinase-like protein SgK071 OS=Homo sapiens GN=SGK071 PE=2 SV=4	1.04296	1.0186
DHE4_HUMAN	Glutamate dehydrogenase 2, mitochondrial OS=Homo sapiens GN=GLUD2 PE=1 SV=2	1.04294	1.13119
DYH5_HUMAN	Dynein heavy chain 5, axonemal OS=Homo sapiens GN=DNAH5 PE=1 SV=3	1.04288	1.01837
SAFB2_HUMAN	Scaffold attachment factor B2 OS=Homo sapiens GN=SAFB2 PE=1 SV=1	1.0423	0.984094
F181B_HUMAN	Protein FAM181B OS=Homo sapiens GN=FAM181B PE=1 SV=1	1.04216	1.10537
GIT1_HUMAN	ARF GTPase-activating protein GIT1 OS=Homo sapiens GN=GIT1 PE=1 SV=2	1.04207	1.02588
ZCHC3_HUMAN	Zinc finger CCHC domain-containing protein 3 OS=Homo sapiens GN=ZCCHC3 PE=1 SV=1	1.04199	1.03735
HMOX2_HUMAN	Heme oxygenase 2 OS=Homo sapiens GN=HMOX2 PE=1 SV=2	1.04147	0.902424
PKHG1_HUMAN	Pleckstrin homology domain-containing family G member 1 OS=Homo sapiens GN=PLEKHG1 PE=1 SV=2	1.0412	0.945705
UB2Q2_HUMAN	Ubiquitin-conjugating enzyme E2 Q2 OS=Homo sapiens GN=UBE2Q2 PE=1 SV=1	1.04119	1.05023
IRAK3_HUMAN	Interleukin-1 receptor-associated kinase 3 OS=Homo sapiens GN=IRAK3 PE=1 SV=1	1.0408	0.978816
IQCH_HUMAN	IQ domain-containing protein H OS=Homo sapiens GN=IQCH PE=2 SV=2	1.04022	1.00439
ZN768_HUMAN	Zinc finger protein 768 OS=Homo sapiens GN=ZNF768 PE=1 SV=2	1.03936	1.04638
FBLL1_HUMAN	rRNA/tRNA 2'-O-methyltransferase fibrillarin-like protein 1 OS=Homo sapiens GN=FBLL1 PE=3 SV=1	1.03925	0.956138
IMPG2_HUMAN	Interphotoreceptor matrix proteoglycan 2 OS=Homo sapiens GN=IMPG2 PE=1 SV=2	1.03924	1.07824
AAKB1_HUMAN	5'-AMP-activated protein kinase subunit beta-1 OS=Homo sapiens GN=PRKAB1 PE=1 SV=4	1.03904	0.986097
ZN114_HUMAN	Zinc finger protein 114 OS=Homo sapiens GN=ZNF114 PE=2 SV=1	1.03869	0.988022
CCBE1_HUMAN	Collagen and calcium-binding EGF domain-containing protein 1 OS=Homo sapiens GN=CCBE1 PE=2 SV=1	1.0386	1.02833
SEBP2_HUMAN	Selenocysteine insertion sequence-binding protein 2 OS=Homo sapiens GN=SECISBP2 PE=1 SV=2	1.03852	0.995089
STXB1_HUMAN	Syntaxin-binding protein 1 OS=Homo sapiens GN=STXBP1 PE=1 SV=1	1.03829	1.03516
DYH1_HUMAN	Dynein heavy chain 1, axonemal OS=Homo sapiens GN=DNAH1 PE=1 SV=3	1.03818	0.969932
CBLB_HUMAN	E3 ubiquitin-protein ligase CBL-B OS=Homo sapiens GN=CBLB PE=1 SV=2	1.03816	1.02905
CEP55_HUMAN	Centrosomal protein of 55 kDa OS=Homo sapiens GN=CEP55 PE=1 SV=2	1.03811	0.938778
CPSF3_HUMAN	Cleavage and polyadenylation specificity factor subunit 3 OS=Homo sapiens GN=CPSF3 PE=1 SV=1	1.03811	1.02796
NCKP5_HUMAN	Nck-associated protein 5 OS=Homo sapiens GN=NCKAP5 PE=1 SV=2	1.03802	0
ST32B_HUMAN	Serine/threonine-protein kinase 32B OS=Homo sapiens GN=STK32B PE=2 SV=1	1.03752	1.06195
ORC6_HUMAN	Origin recognition complex subunit 6 OS=Homo sapiens GN=ORC6L PE=1 SV=1	1.03748	0.925046
RL28_HUMAN	60S ribosomal protein L28 OS=Homo sapiens GN=RPL28 PE=1 SV=3	1.03738	1.04193
CA185_HUMAN	Uncharacterized protein C1orf185 OS=Homo sapiens GN=C1orf185 PE=2 SV=1	1.03731	1.1437
ESRP2_HUMAN	Epithelial splicing regulatory protein 2 OS=Homo sapiens GN=ESRP2 PE=1 SV=1	1.03715	0.985115
MARK4_HUMAN	MAP/microtubule affinity-regulating kinase 4 OS=Homo sapiens GN=MARK4 PE=1 SV=1	1.03687	0.998598
PHF3_HUMAN	PHD finger protein 3 OS=Homo sapiens GN=PHF3 PE=1 SV=3	1.03656	1.00797
GT251_HUMAN	Procollagen galactosyltransferase 1 OS=Homo sapiens GN=GLT25D1 PE=1 SV=1	1.03648	0.967157
SLN14_HUMAN	Schlafen family member 14 OS=Homo sapiens GN=SLFN14 PE=2 SV=2	1.03643	1.03425
PCMD2_HUMAN	Protein-L-isoaspartate O-methyltransferase domain-containing protein 2 OS=Homo sapiens GN=PCMTD2 PE=2 SV=2	1.03623	0.936618
S41A3_HUMAN	Solute carrier family 41 member 3 OS=Homo sapiens GN=SLC41A3 PE=2 SV=1	1.03611	1.10972
ZN215_HUMAN	Zinc finger protein 215 OS=Homo sapiens GN=ZNF215 PE=2 SV=1	1.03582	0.934869
FGF10_HUMAN	Fibroblast growth factor 10 OS=Homo sapiens GN=FGF10 PE=1 SV=1	1.0358	0.807844
LRRC1_HUMAN	Leucine-rich repeat-containing protein 1 OS=Homo sapiens GN=LRRC1 PE=1 SV=1	1.03553	0.973785
OR8D1_HUMAN	Olfactory receptor 8D1 OS=Homo sapiens GN=OR8D1 PE=2 SV=1	1.03547	0.982366
IF1AX_HUMAN	Eukaryotic translation initiation factor 1A, X-chromosomal OS=Homo sapiens GN=EIF1AX PE=1 SV=2	1.03489	1.04063
EIF3M_HUMAN	Eukaryotic translation initiation factor 3 subunit M OS=Homo sapiens GN=EIF3M PE=1 SV=1	1.03453	1.061
SRBD1_HUMAN	S1 RNA-binding domain-containing protein 1 OS=Homo sapiens GN=SRBD1 PE=1 SV=2	1.03409	0.916486
CV031_HUMAN	Uncharacterized protein C22orf31 OS=Homo sapiens GN=C22orf31 PE=2 SV=1	1.03401	1.01043
IF4H_HUMAN	Eukaryotic translation initiation factor 4H OS=Homo sapiens GN=EIF4H PE=1 SV=5	1.03389	0.966427
FYN_HUMAN	Tyrosine-protein kinase Fyn OS=Homo sapiens GN=FYN PE=1 SV=3	1.03382	1.12181
FHAD1_HUMAN	Forkhead-associated domain-containing protein 1 OS=Homo sapiens GN=FHAD1 PE=2 SV=2	1.03365	1.15234
CC152_HUMAN	Coiled-coil domain-containing protein 152 OS=Homo sapiens GN=CCDC152 PE=2 SV=2	1.03357	1.08948
TADBP_HUMAN	TAR DNA-binding protein 43 OS=Homo sapiens GN=TARDBP PE=1 SV=1	1.03348	1.10797
GLI1_HUMAN	Zinc finger protein GLI1 OS=Homo sapiens GN=GLI1 PE=1 SV=1	1.03345	0.946827
SLIK5_HUMAN	SLIT and NTRK-like protein 5 OS=Homo sapiens GN=SLITRK5 PE=1 SV=2	1.03342	1.06727
HTR5A_HUMAN	HEAT repeat-containing protein 5A OS=Homo sapiens GN=HEATR5A PE=1 SV=2	1.03319	0.929966
ACSA_HUMAN	Acetyl-coenzyme A synthetase, cytoplasmic OS=Homo sapiens GN=ACSS2 PE=1 SV=1	1.03301	1.04315
MAP1B_HUMAN	Microtubule-associated protein 1B OS=Homo sapiens GN=MAP1B PE=1 SV=1	1.03273	1.19748
OSB11_HUMAN	Oxysterol-binding protein-related protein 11 OS=Homo sapiens GN=OSBPL11 PE=1 SV=2	1.03273	0.939007
DSCR3_HUMAN	Down syndrome critical region protein 3 OS=Homo sapiens GN=DSCR3 PE=1 SV=1	1.0325	1.16483
ITB8_HUMAN	Integrin beta-8 OS=Homo sapiens GN=ITGB8 PE=1 SV=1	1.03239	1.28409
KI26B_HUMAN	Kinesin-like protein KIF26B OS=Homo sapiens GN=KIF26B PE=1 SV=1	1.03198	1.05016
TINAG_HUMAN	Tubulointerstitial nephritis antigen OS=Homo sapiens GN=TINAG PE=2 SV=2	1.03148	0.998737
RPF1_HUMAN	Ribosome production factor 1 OS=Homo sapiens GN=RPF1 PE=1 SV=2	1.03142	0.993837
PSG7_HUMAN	Putative pregnancy-specific beta-1-glycoprotein 7 OS=Homo sapiens GN=PSG7 PE=5 SV=2	1.03135	0.935473
SLN12_HUMAN	Schlafen family member 12 OS=Homo sapiens GN=SLFN12 PE=1 SV=2	1.03131	0.904082
KRA55_HUMAN	Keratin-associated protein 5-5 OS=Homo sapiens GN=KRTAP5-5 PE=2 SV=2	1.03102	0.971836
PUS10_HUMAN	Putative tRNA pseudouridine synthase Pus10 OS=Homo sapiens GN=PUS10 PE=1 SV=1	1.03068	0.980129
NUF2_HUMAN	Kinetochore protein Nuf2 OS=Homo sapiens GN=NUF2 PE=1 SV=2	1.03055	0.989853
WISP2_HUMAN	WNT1-inducible-signaling pathway protein 2 OS=Homo sapiens GN=WISP2 PE=1 SV=1	1.03042	1.05173
GHR_HUMAN	Growth hormone receptor OS=Homo sapiens GN=GHR PE=1 SV=1	1.03039	1.06862
BRD4_HUMAN	Bromodomain-containing protein 4 OS=Homo sapiens GN=BRD4 PE=1 SV=2	1.03022	0.967492
SAMD7_HUMAN	Sterile alpha motif domain-containing protein 7 OS=Homo sapiens GN=SAMD7 PE=2 SV=1	1.02999	0.965091
KALRN_HUMAN	Kalirin OS=Homo sapiens GN=KALRN PE=1 SV=2	1.0299	0.968397
RYR3_HUMAN	Ryanodine receptor 3 OS=Homo sapiens GN=RYR3 PE=1 SV=2	1.02986	0.719334
NR2E3_HUMAN	Photoreceptor-specific nuclear receptor OS=Homo sapiens GN=NR2E3 PE=1 SV=1	1.0298	1.02959
S3TC1_HUMAN	SH3 domain and tetratricopeptide repeats-containing protein 1 OS=Homo sapiens GN=SH3TC1 PE=1 SV=2	1.02962	0.967141
BAT2_HUMAN	Large proline-rich protein BAT2 OS=Homo sapiens GN=BAT2 PE=1 SV=2	1.02951	0.982326
Z280D_HUMAN	Zinc finger protein 280D OS=Homo sapiens GN=ZNF280D PE=1 SV=3	1.02944	1.05999
SCG2_HUMAN	Secretogranin-2 OS=Homo sapiens GN=SCG2 PE=1 SV=2	1.02942	0.981755
TYK2_HUMAN	Non-receptor tyrosine-protein kinase TYK2 OS=Homo sapiens GN=TYK2 PE=1 SV=3	1.02938	1.01719
TACC2_HUMAN	Transforming acidic coiled-coil-containing protein 2 OS=Homo sapiens GN=TACC2 PE=1 SV=3	1.02936	0.994537
KAZRN_HUMAN	Kazrin OS=Homo sapiens GN=KAZ PE=1 SV=2	1.02935	0.951047
TRI26_HUMAN	Tripartite motif-containing protein 26 OS=Homo sapiens GN=TRIM26 PE=2 SV=1	1.02915	0.568696
PK1L1_HUMAN	Polycystic kidney disease protein 1-like 1 OS=Homo sapiens GN=PKD1L1 PE=2 SV=1	1.02907	0.988097
TTLL7_HUMAN	Tubulin polyglutamylase TTLL7 OS=Homo sapiens GN=TTLL7 PE=2 SV=2	1.02898	1.0492
CO3A1_HUMAN	Collagen alpha-1(III) chain OS=Homo sapiens GN=COL3A1 PE=1 SV=4	1.0289	0.851861
ANS1A_HUMAN	Ankyrin repeat and SAM domain-containing protein 1A OS=Homo sapiens GN=ANKS1A PE=1 SV=4	1.02874	1.00382
PHRF1_HUMAN	PHD and RING finger domain-containing protein 1 OS=Homo sapiens GN=PHRF1 PE=1 SV=2	1.02869	0.965884
K1210_HUMAN	Uncharacterized protein KIAA1210 OS=Homo sapiens GN=KIAA1210 PE=2 SV=3	1.02783	1.00214
TCGAP_HUMAN	Tc10/CDC42 GTPase-activating protein OS=Homo sapiens GN=SNX26 PE=1 SV=2	1.02777	1.09811
NRAP_HUMAN	Nebulin-related-anchoring protein OS=Homo sapiens GN=NRAP PE=2 SV=2	1.0277	1.03636
CG053_HUMAN	Coiled-coil domain-containing transmembrane protein C7orf53 OS=Homo sapiens GN=C7orf53 PE=2 SV=1	1.02749	0.939449
ITPR2_HUMAN	Inositol 1,4,5-trisphosphate receptor type 2 OS=Homo sapiens GN=ITPR2 PE=1 SV=2	1.02705	0.820712
CCND1_HUMAN	G1/S-specific cyclin-D1 OS=Homo sapiens GN=CCND1 PE=1 SV=1	1.02649	0.994682
EST1A_HUMAN	Telomerase-binding protein EST1A OS=Homo sapiens GN=SMG6 PE=1 SV=2	1.02618	1.00549
LLR1_HUMAN	Peptidylprolyl isomerase-like 5 OS=Homo sapiens GN=PPIL5 PE=1 SV=2	1.02618	0.980142
T200A_HUMAN	Transmembrane protein 200A OS=Homo sapiens GN=TMEM200A PE=2 SV=1	1.0259	1.08145
MGAP_HUMAN	MAX gene-associated protein OS=Homo sapiens GN=MGA PE=1 SV=2	1.02569	0.974096
ATD2B_HUMAN	ATPase family AAA domain-containing protein 2B OS=Homo sapiens GN=ATAD2B PE=1 SV=2	1.02563	0.99164
ZN726_HUMAN	Zinc finger protein 726 OS=Homo sapiens GN=ZNF726 PE=2 SV=3	1.02561	1.06188
MYT1L_HUMAN	Myelin transcription factor 1-like protein OS=Homo sapiens GN=MYT1L PE=2 SV=2	1.02556	1.10341
NRX1A_HUMAN	Neurexin-1-alpha OS=Homo sapiens GN=NRXN1 PE=1 SV=1	1.02549	1.02569
DPOE2_HUMAN	DNA polymerase epsilon subunit 2 OS=Homo sapiens GN=POLE2 PE=1 SV=2	1.02547	1.00387
ATP4A_HUMAN	Potassium-transporting ATPase alpha chain 1 OS=Homo sapiens GN=ATP4A PE=2 SV=5	1.02546	0.982809
ACS2L_HUMAN	Acetyl-coenzyme A synthetase 2-like, mitochondrial OS=Homo sapiens GN=ACSS1 PE=1 SV=2	1.02543	0.9409
CA174_HUMAN	UPF0688 protein C1orf174 OS=Homo sapiens GN=C1orf174 PE=1 SV=2	1.02526	0
SRBS2_HUMAN	Sorbin and SH3 domain-containing protein 2 OS=Homo sapiens GN=SORBS2 PE=1 SV=3	1.02509	0.975443
TM9S2_HUMAN	Transmembrane 9 superfamily member 2 OS=Homo sapiens GN=TM9SF2 PE=1 SV=1	1.02464	1.20364
CD38_HUMAN	ADP-ribosyl cyclase 1 OS=Homo sapiens GN=CD38 PE=1 SV=2	1.02431	1.01841
PAPOA_HUMAN	Poly(A) polymerase alpha OS=Homo sapiens GN=PAPOLA PE=1 SV=4	1.0242	1.07454
ZN438_HUMAN	Zinc finger protein 438 OS=Homo sapiens GN=ZNF438 PE=2 SV=1	1.02405	0.946871
VEGFA_HUMAN	Vascular endothelial growth factor A OS=Homo sapiens GN=VEGFA PE=1 SV=2	1.02402	0.976718
MYOM3_HUMAN	Myomesin-3 OS=Homo sapiens GN=MYOM3 PE=2 SV=1	1.02395	0.95668
CP135_HUMAN	Centrosomal protein of 135 kDa OS=Homo sapiens GN=CEP135 PE=1 SV=1	1.02391	0.949644
TOIP2_HUMAN	Torsin-1A-interacting protein 2 OS=Homo sapiens GN=TOR1AIP2 PE=1 SV=1	1.02388	1.0059
RPAP3_HUMAN	RNA polymerase II-associated protein 3 OS=Homo sapiens GN=RPAP3 PE=1 SV=2	1.02379	0.990142
RMND1_HUMAN	Required for meiotic nuclear division protein 1 homolog OS=Homo sapiens GN=RMND1 PE=1 SV=2	1.02365	1.05334
GUC2D_HUMAN	Retinal guanylyl cyclase 1 OS=Homo sapiens GN=GUCY2D PE=1 SV=2	1.02327	0.972069
F184B_HUMAN	Protein FAM184B OS=Homo sapiens GN=FAM184B PE=2 SV=2	1.02306	0.941393
COOA1_HUMAN	Collagen alpha-1(XXIV) chain OS=Homo sapiens GN=COL24A1 PE=2 SV=2	1.02287	0.964205
HYCCI_HUMAN	Hyccin OS=Homo sapiens GN=FAM126A PE=1 SV=2	1.02249	0.902661
K1671_HUMAN	Uncharacterized protein KIAA1671 OS=Homo sapiens GN=KIAA1671 PE=1 SV=2	1.02244	0.986971
BTBDG_HUMAN	BTB/POZ domain-containing protein 16 OS=Homo sapiens GN=BTBD16 PE=2 SV=2	1.02242	1.00572
DLX3_HUMAN	Homeobox protein DLX-3 OS=Homo sapiens GN=DLX3 PE=2 SV=1	1.02199	1.02634
DGKH_HUMAN	Diacylglycerol kinase eta OS=Homo sapiens GN=DGKH PE=1 SV=1	1.02172	0.981634
NOM1_HUMAN	Nucleolar MIF4G domain-containing protein 1 OS=Homo sapiens GN=NOM1 PE=1 SV=1	1.02168	1.02123
RTN4R_HUMAN	Reticulon-4 receptor OS=Homo sapiens GN=RTN4R PE=1 SV=1	1.02161	1.00484
GPR52_HUMAN	Probable G-protein coupled receptor 52 OS=Homo sapiens GN=GPR52 PE=2 SV=2	1.02149	1.04145
SNUT2_HUMAN	U4/U6.U5 tri-snRNP-associated protein 2 OS=Homo sapiens GN=USP39 PE=1 SV=2	1.02147	1.01449
TF_HUMAN	Tissue factor OS=Homo sapiens GN=F3 PE=1 SV=1	1.02146	1.0021
K0586_HUMAN	Uncharacterized protein KIAA0586 OS=Homo sapiens GN=KIAA0586 PE=1 SV=2	1.02142	1.03994
CU024_HUMAN	Putative uncharacterized protein encoded by NCRNA00114 OS=Homo sapiens GN=NCRNA00114 PE=5 SV=1	1.02133	0.931566
5HT2B_HUMAN	5-hydroxytryptamine receptor 2B OS=Homo sapiens GN=HTR2B PE=1 SV=1	1.02127	0.860199
IF16_HUMAN	Gamma-interferon-inducible protein 16 OS=Homo sapiens GN=IFI16 PE=1 SV=3	1.02097	0.968281
MSH5_HUMAN	MutS protein homolog 5 OS=Homo sapiens GN=MSH5 PE=1 SV=1	1.02089	0.96226
PDPR_HUMAN	Pyruvate dehydrogenase phosphatase regulatory subunit, mitochondrial OS=Homo sapiens GN=PDPR PE=1 SV=2	1.0208	0.961989
UBXN4_HUMAN	UBX domain-containing protein 4 OS=Homo sapiens GN=UBXN4 PE=1 SV=2	1.02073	0
PKN3_HUMAN	Serine/threonine-protein kinase N3 OS=Homo sapiens GN=PKN3 PE=1 SV=1	1.02031	0.976283
RT05_HUMAN	28S ribosomal protein S5, mitochondrial OS=Homo sapiens GN=MRPS5 PE=1 SV=2	1.02012	0.940475
ZN175_HUMAN	Zinc finger protein 175 OS=Homo sapiens GN=ZNF175 PE=1 SV=1	1.02001	0.946532
MUC19_HUMAN	Mucin-19 OS=Homo sapiens GN=MUC19 PE=1 SV=2	1.01993	1.04972
CA223_HUMAN	Uncharacterized protein C1orf223 OS=Homo sapiens GN=C1orf223 PE=2 SV=2	1.01971	0.964374
P2Y12_HUMAN	P2Y purinoceptor 12 OS=Homo sapiens GN=P2RY12 PE=1 SV=1	1.0197	0.988154
MYCB2_HUMAN	Probable E3 ubiquitin-protein ligase MYCBP2 OS=Homo sapiens GN=MYCBP2 PE=1 SV=3	1.0195	1.01689
ZN148_HUMAN	Zinc finger protein 148 OS=Homo sapiens GN=ZNF148 PE=1 SV=2	1.01936	0.886891
ISK52_HUMAN	Putative serine protease inhibitor Kazal-type 5-like 2 OS=Homo sapiens GN=SPINK5L2 PE=3 SV=1	1.01924	1.01825
PCDBB_HUMAN	Protocadherin beta-11 OS=Homo sapiens GN=PCDHB11 PE=2 SV=1	1.0192	0.903325
TMCO7_HUMAN	Transmembrane and coiled-coil domain-containing protein 7 OS=Homo sapiens GN=TMCO7 PE=2 SV=2	1.01917	0.936369
PCSK5_HUMAN	Proprotein convertase subtilisin/kexin type 5 OS=Homo sapiens GN=PCSK5 PE=2 SV=3	1.01915	0.998532
DDX4_HUMAN	Probable ATP-dependent RNA helicase DDX4 OS=Homo sapiens GN=DDX4 PE=2 SV=2	1.01913	0.983405
MICA_HUMAN	MHC class I polypeptide-related sequence A OS=Homo sapiens GN=MICA PE=1 SV=1	1.0191	0
MSH6_HUMAN	DNA mismatch repair protein Msh6 OS=Homo sapiens GN=MSH6 PE=1 SV=2	1.01895	0.965508
LRRF2_HUMAN	Leucine-rich repeat flightless-interacting protein 2 OS=Homo sapiens GN=LRRFIP2 PE=1 SV=1	1.01887	0.818976
VP13C_HUMAN	Vacuolar protein sorting-associated protein 13C OS=Homo sapiens GN=VPS13C PE=1 SV=1	1.01881	0.938494
KCNA1_HUMAN	Potassium voltage-gated channel subfamily A member 1 OS=Homo sapiens GN=KCNA1 PE=1 SV=2	1.01861	0.977833
NAC1_HUMAN	Sodium/calcium exchanger 1 OS=Homo sapiens GN=SLC8A1 PE=1 SV=3	1.01859	0.954497
CJ012_HUMAN	Uncharacterized protein C10orf12 OS=Homo sapiens GN=C10orf12 PE=1 SV=1	1.01811	1.01866
LOXL1_HUMAN	Lysyl oxidase homolog 1 OS=Homo sapiens GN=LOXL1 PE=2 SV=2	1.018	1.0783
I17RD_HUMAN	Interleukin-17 receptor D OS=Homo sapiens GN=IL17RD PE=1 SV=3	1.01782	0.979219
SHQ1_HUMAN	Protein SHQ1 homolog OS=Homo sapiens GN=SHQ1 PE=2 SV=2	1.0177	1.0269
PRC1_HUMAN	Protein regulator of cytokinesis 1 OS=Homo sapiens GN=PRC1 PE=1 SV=2	1.01757	0.979008
TENX_HUMAN	Tenascin-X OS=Homo sapiens GN=TNXB PE=1 SV=3	1.01745	1.01018
ACSM1_HUMAN	Acyl-coenzyme A synthetase ACSM1, mitochondrial OS=Homo sapiens GN=ACSM1 PE=2 SV=1	1.01709	1.04589
DEP1A_HUMAN	DEP domain-containing protein 1A OS=Homo sapiens GN=DEPDC1A PE=1 SV=1	1.01674	0.971922
BLK_HUMAN	Tyrosine-protein kinase Blk OS=Homo sapiens GN=BLK PE=1 SV=3	1.01658	1.04069
IQEC2_HUMAN	IQ motif and SEC7 domain-containing protein 2 OS=Homo sapiens GN=IQSEC2 PE=2 SV=1	1.01655	0.980734
ZBT24_HUMAN	Zinc finger and BTB domain-containing protein 24 OS=Homo sapiens GN=ZBTB24 PE=1 SV=2	1.01649	0.952261
DVL3_HUMAN	Segment polarity protein dishevelled homolog DVL-3 OS=Homo sapiens GN=DVL3 PE=1 SV=2	1.01634	1.06288
RIMB1_HUMAN	Peripheral-type benzodiazepine receptor-associated protein 1 OS=Homo sapiens GN=BZRAP1 PE=1 SV=2	1.01632	0.937826
PAWR_HUMAN	PRKC apoptosis WT1 regulator protein OS=Homo sapiens GN=PAWR PE=1 SV=1	1.01606	0.965745
MITD1_HUMAN	MIT domain-containing protein 1 OS=Homo sapiens GN=MITD1 PE=1 SV=1	1.01592	0.988848
CFAB_HUMAN	Complement factor B OS=Homo sapiens GN=CFB PE=1 SV=2	1.01568	1.03814
PSPC1_HUMAN	Paraspeckle component 1 OS=Homo sapiens GN=PSPC1 PE=1 SV=1	1.01556	0.89814
SH3Y1_HUMAN	SH3 domain-containing YSC84-like protein 1 OS=Homo sapiens GN=SH3YL1 PE=1 SV=1	1.01541	1.01979
ITIH1_HUMAN	Inter-alpha-trypsin inhibitor heavy chain H1 OS=Homo sapiens GN=ITIH1 PE=1 SV=3	1.01525	0
OSGP2_HUMAN	Probable O-sialoglycoprotein endopeptidase 2 OS=Homo sapiens GN=OSGEPL1 PE=2 SV=2	1.01524	0.848942
PDS5B_HUMAN	Sister chromatid cohesion protein PDS5 homolog B OS=Homo sapiens GN=PDS5B PE=1 SV=1	1.01506	0.967406
CABIN_HUMAN	Calcineurin-binding protein cabin-1 OS=Homo sapiens GN=CABIN1 PE=1 SV=1	1.01501	0.990913
APC2_HUMAN	Adenomatous polyposis coli protein 2 OS=Homo sapiens GN=APC2 PE=1 SV=1	1.0147	0.983824
F166A_HUMAN	Protein FAM166A OS=Homo sapiens GN=FAM166A PE=2 SV=1	1.01449	0.991136
SNX1_HUMAN	Sorting nexin-1 OS=Homo sapiens GN=SNX1 PE=1 SV=3	1.01448	0.953213
BI2L1_HUMAN	Brain-specific angiogenesis inhibitor 1-associated protein 2-like protein 1 OS=Homo sapiens GN=BAIAP2L1 PE=1 SV=2	1.01407	0.857579
ARI4B_HUMAN	AT-rich interactive domain-containing protein 4B OS=Homo sapiens GN=ARID4B PE=1 SV=2	1.01391	0
RPGF6_HUMAN	Rap guanine nucleotide exchange factor 6 OS=Homo sapiens GN=RAPGEF6 PE=1 SV=1	1.01383	0.948512
PRR19_HUMAN	Proline-rich protein 19 OS=Homo sapiens GN=PRR19 PE=2 SV=1	1.01377	0.985505
QRIC2_HUMAN	Glutamine-rich protein 2 OS=Homo sapiens GN=QRICH2 PE=1 SV=1	1.01373	0.887156
GCNT4_HUMAN	Beta-1,3-galactosyl-O-glycosyl-glycoprotein beta-1,6-N-acetylglucosaminyltransferase 4 OS=Homo sapiens GN=GCNT4 PE=2 SV=1	1.01352	0.966473
KBTB5_HUMAN	Kelch repeat and BTB domain-containing protein 5 OS=Homo sapiens GN=KBTBD5 PE=2 SV=2	1.01337	0.97857
MCEM1_HUMAN	Mast cell-expressed membrane protein 1 OS=Homo sapiens GN=MCEMP1 PE=1 SV=1	1.01298	1.01562
CCL2_HUMAN	C-C motif chemokine 2 OS=Homo sapiens GN=CCL2 PE=1 SV=1	1.01286	0.934159
CF054_HUMAN	Uncharacterized protein C6orf54 OS=Homo sapiens GN=C6orf54 PE=2 SV=2	1.01265	0.951485
AP3D1_HUMAN	AP-3 complex subunit delta-1 OS=Homo sapiens GN=AP3D1 PE=1 SV=1	1.0123	1.07501
PCGF1_HUMAN	Polycomb group RING finger protein 1 OS=Homo sapiens GN=PCGF1 PE=1 SV=2	1.01226	0.923279
PACS2_HUMAN	Phosphofurin acidic cluster sorting protein 2 OS=Homo sapiens GN=PACS2 PE=1 SV=3	1.01226	0.977126
KNTC1_HUMAN	Kinetochore-associated protein 1 OS=Homo sapiens GN=KNTC1 PE=1 SV=1	1.01191	0.975658
LRRT2_HUMAN	Leucine-rich repeat transmembrane neuronal protein 2 OS=Homo sapiens GN=LRRTM2 PE=2 SV=3	1.01184	0.948241
IP6K2_HUMAN	Inositol hexakisphosphate kinase 2 OS=Homo sapiens GN=IP6K2 PE=2 SV=2	1.01131	0.944081
CS021_HUMAN	Uncharacterized protein C19orf21 OS=Homo sapiens GN=C19orf21 PE=1 SV=1	1.01117	1.09041
MED17_HUMAN	Mediator of RNA polymerase II transcription subunit 17 OS=Homo sapiens GN=MED17 PE=1 SV=1	1.01113	1.01947
GORAB_HUMAN	RAB6-interacting golgin OS=Homo sapiens GN=GORAB PE=1 SV=1	1.01098	1.05869
DEFI8_HUMAN	Differentially expressed in FDCP 8 homolog OS=Homo sapiens GN=DEF8 PE=2 SV=2	1.00955	0.978087
IF2B1_HUMAN	Insulin-like growth factor 2 mRNA-binding protein 1 OS=Homo sapiens GN=IGF2BP1 PE=1 SV=1	1.00954	0.932026
ANR60_HUMAN	Ankyrin repeat domain-containing protein 60 OS=Homo sapiens GN=ANKRD60 PE=2 SV=3	1.00937	1.02806
BKRB1_HUMAN	B1 bradykinin receptor OS=Homo sapiens GN=BDKRB1 PE=1 SV=3	1.00937	0.937173
ZN609_HUMAN	Zinc finger protein 609 OS=Homo sapiens GN=ZNF609 PE=1 SV=2	1.00931	1.02437
H4_HUMAN	Histone H4 OS=Homo sapiens GN=HIST1H4A PE=1 SV=2	1.00925	1.10787
OTU7A_HUMAN	OTU domain-containing protein 7A OS=Homo sapiens GN=OTUD7A PE=2 SV=1	1.00916	0.948581
TRIM1_HUMAN	Midline-2 OS=Homo sapiens GN=MID2 PE=1 SV=2	1.00908	1.04164
CAND2_HUMAN	Cullin-associated NEDD8-dissociated protein 2 OS=Homo sapiens GN=CAND2 PE=1 SV=3	1.00904	1.10968
STX11_HUMAN	Syntaxin-11 OS=Homo sapiens GN=STX11 PE=1 SV=1	1.00883	0.898562
CNTN2_HUMAN	Contactin-2 OS=Homo sapiens GN=CNTN2 PE=1 SV=1	1.00859	0.958601
WDFY4_HUMAN	Protein WDFY4 OS=Homo sapiens GN=WDFY4 PE=1 SV=3	1.00856	0.978739
OSTC_HUMAN	Oligosaccharyltransferase complex subunit OSTC OS=Homo sapiens GN=OSTC PE=1 SV=1	1.00741	1.08064
TM117_HUMAN	Transmembrane protein 117 OS=Homo sapiens GN=TMEM117 PE=2 SV=1	1.00739	1.00264
CC137_HUMAN	Coiled-coil domain-containing protein 137 OS=Homo sapiens GN=CCDC137 PE=1 SV=1	1.00725	0.985148
CBX4_HUMAN	E3 SUMO-protein ligase CBX4 OS=Homo sapiens GN=CBX4 PE=1 SV=3	1.00723	1.0784
CCYL1_HUMAN	Cyclin-Y-like protein 1 OS=Homo sapiens GN=CCNYL1 PE=1 SV=2	1.00715	1.00381
MAGI3_HUMAN	Membrane-associated guanylate kinase, WW and PDZ domain-containing protein 3 OS=Homo sapiens GN=MAGI3 PE=1 SV=2	1.00713	1.05621
TRI13_HUMAN	Tripartite motif-containing protein 13 OS=Homo sapiens GN=TRIM13 PE=2 SV=2	1.00696	0.991949
KIF5C_HUMAN	Kinesin heavy chain isoform 5C OS=Homo sapiens GN=KIF5C PE=1 SV=1	1.00666	0.970549
CT043_HUMAN	UPF0549 protein C20orf43 OS=Homo sapiens GN=C20orf43 PE=1 SV=2	1.00653	0.785844
MED13_HUMAN	Mediator of RNA polymerase II transcription subunit 13 OS=Homo sapiens GN=MED13 PE=1 SV=2	1.00632	1.20566
CENPQ_HUMAN	Centromere protein Q OS=Homo sapiens GN=CENPQ PE=1 SV=1	1.00619	0.974935
NARG2_HUMAN	NMDA receptor-regulated protein 2 OS=Homo sapiens GN=NARG2 PE=1 SV=2	1.00605	0.976728
DEPD5_HUMAN	DEP domain-containing protein 5 OS=Homo sapiens GN=DEPDC5 PE=2 SV=1	1.00587	0.977657
ZN840_HUMAN	Putative zinc finger protein 840 OS=Homo sapiens GN=ZNF840 PE=5 SV=5	1.00561	0.989349
WRB_HUMAN	Tryptophan-rich protein OS=Homo sapiens GN=WRB PE=2 SV=2	1.00547	0.956076
JADE1_HUMAN	Protein Jade-1 OS=Homo sapiens GN=PHF17 PE=1 SV=1	1.00544	0.955629
TSN13_HUMAN	Tetraspanin-13 OS=Homo sapiens GN=TSPAN13 PE=2 SV=1	1.00516	0.987926
AKP8L_HUMAN	A-kinase anchor protein 8-like OS=Homo sapiens GN=AKAP8L PE=1 SV=2	1.00515	1.01838
CTU1_HUMAN	Cytoplasmic tRNA 2-thiolation protein 1 OS=Homo sapiens GN=CTU1 PE=1 SV=1	1.00495	1.08281
ALMS1_HUMAN	Alstrom syndrome protein 1 OS=Homo sapiens GN=ALMS1 PE=1 SV=2	1.00474	0.973847
ADA11_HUMAN	Disintegrin and metalloproteinase domain-containing protein 11 OS=Homo sapiens GN=ADAM11 PE=2 SV=3	1.00434	0.967487
HECD1_HUMAN	E3 ubiquitin-protein ligase HECTD1 OS=Homo sapiens GN=HECTD1 PE=1 SV=2	1.00407	0.923082
DIAP1_HUMAN	Protein diaphanous homolog 1 OS=Homo sapiens GN=DIAPH1 PE=1 SV=2	1.00404	0.804683
CA049_HUMAN	Uncharacterized protein C1orf49 OS=Homo sapiens GN=C1orf49 PE=2 SV=1	1.00309	1.14494
ZEP1_HUMAN	Zinc finger protein 40 OS=Homo sapiens GN=HIVEP1 PE=1 SV=3	1.00309	0.945566
BIG2_HUMAN	Brefeldin A-inhibited guanine nucleotide-exchange protein 2 OS=Homo sapiens GN=ARFGEF2 PE=1 SV=3	1.00284	1.00458
STOX2_HUMAN	Storkhead-box protein 2 OS=Homo sapiens GN=STOX2 PE=2 SV=2	1.00275	1.04082
CCD83_HUMAN	Coiled-coil domain-containing protein 83 OS=Homo sapiens GN=CCDC83 PE=2 SV=2	1.00236	1.00108
S22A3_HUMAN	Solute carrier family 22 member 3 OS=Homo sapiens GN=SLC22A3 PE=1 SV=1	1.00232	0.961381
NET1_HUMAN	Netrin-1 OS=Homo sapiens GN=NTN1 PE=1 SV=2	1.00229	0
RHG29_HUMAN	Rho GTPase-activating protein 29 OS=Homo sapiens GN=ARHGAP29 PE=1 SV=2	1.00223	1.06363
XDH_HUMAN	Xanthine dehydrogenase/oxidase OS=Homo sapiens GN=XDH PE=1 SV=4	1.00188	1.11243
UBP51_HUMAN	Ubiquitin carboxyl-terminal hydrolase 51 OS=Homo sapiens GN=USP51 PE=2 SV=1	1.00182	0.982985
TDRD6_HUMAN	Tudor domain-containing protein 6 OS=Homo sapiens GN=TDRD6 PE=2 SV=2	1.0017	0.923582
RBM28_HUMAN	RNA-binding protein 28 OS=Homo sapiens GN=RBM28 PE=1 SV=3	1.00151	0.857304
CDCA2_HUMAN	Cell division cycle-associated protein 2 OS=Homo sapiens GN=CDCA2 PE=1 SV=1	1.00144	0.998818
MANBL_HUMAN	Protein MANBAL OS=Homo sapiens GN=MANBAL PE=1 SV=1	1.00128	0.929137
MOV10_HUMAN	Putative helicase MOV-10 OS=Homo sapiens GN=MOV10 PE=1 SV=2	1.00126	0
CUX2_HUMAN	Homeobox protein cut-like 2 OS=Homo sapiens GN=CUX2 PE=1 SV=3	1.00116	1.03016
CX066_HUMAN	Uncharacterized protein CXorf66 OS=Homo sapiens GN=CXorf66 PE=2 SV=1	1.00116	0.901277
MTUS2_HUMAN	Microtubule-associated tumor suppressor candidate 2 OS=Homo sapiens GN=MTUS2 PE=1 SV=3	1.00107	0.965898
CACP_HUMAN	Carnitine O-acetyltransferase OS=Homo sapiens GN=CRAT PE=1 SV=5	1.00058	1.00199
ANX11_HUMAN	Annexin A11 OS=Homo sapiens GN=ANXA11 PE=1 SV=1	1.00055	0.995869
CNPY3_HUMAN	Protein canopy homolog 3 OS=Homo sapiens GN=CNPY3 PE=1 SV=1	1.00047	0.889221
F166B_HUMAN	Protein FAM166B OS=Homo sapiens GN=FAM166B PE=2 SV=1	1.00045	0.892594
ZN544_HUMAN	Zinc finger protein 544 OS=Homo sapiens GN=ZNF544 PE=2 SV=1	1.00045	0.950896
AKNA_HUMAN	AT-hook-containing transcription factor OS=Homo sapiens GN=AKNA PE=1 SV=2	1.00042	0.996792
ZN451_HUMAN	Zinc finger protein 451 OS=Homo sapiens GN=ZNF451 PE=2 SV=2	1.00034	1.03596
RN220_HUMAN	RING finger protein 220 OS=Homo sapiens GN=RNF220 PE=1 SV=1	1.00032	0.902334
ACOX2_HUMAN	Peroxisomal acyl-coenzyme A oxidase 2 OS=Homo sapiens GN=ACOX2 PE=1 SV=1	1.0002	0.96593
CNDD3_HUMAN	Condensin-2 complex subunit D3 OS=Homo sapiens GN=NCAPD3 PE=1 SV=2	1.00009	1.00206
RHES_HUMAN	GTP-binding protein Rhes OS=Homo sapiens GN=RASD2 PE=2 SV=1	1.00008	0.977822
CD166_HUMAN	CD166 antigen OS=Homo sapiens GN=ALCAM PE=1 SV=2	1.00007	1.05733
ADA15_HUMAN	Disintegrin and metalloproteinase domain-containing protein 15 OS=Homo sapiens GN=ADAM15 PE=1 SV=2	0.999985	0.943755
ACK1_HUMAN	Activated CDC42 kinase 1 OS=Homo sapiens GN=TNK2 PE=1 SV=3	0.999888	1.04506
TBK1_HUMAN	Serine/threonine-protein kinase TBK1 OS=Homo sapiens GN=TBK1 PE=1 SV=1	0.999854	0.990686
MYOZ3_HUMAN	Myozenin-3 OS=Homo sapiens GN=MYOZ3 PE=1 SV=1	0.999685	0.917254
MUC5B_HUMAN	Mucin-5B OS=Homo sapiens GN=MUC5B PE=1 SV=2	0.999508	0.964748
ENTP1_HUMAN	Ectonucleoside triphosphate diphosphohydrolase 1 OS=Homo sapiens GN=ENTPD1 PE=1 SV=1	0.999308	0.966344
TEPP_HUMAN	Testis, prostate and placenta-expressed protein OS=Homo sapiens GN=TEPP PE=2 SV=1	0.998861	0
STAR9_HUMAN	StAR-related lipid transfer protein 9 OS=Homo sapiens GN=STARD9 PE=2 SV=2	0.998678	0.988949
COX5A_HUMAN	Cytochrome c oxidase subunit 5A, mitochondrial OS=Homo sapiens GN=COX5A PE=1 SV=2	0.998343	1.00666
FA30A_HUMAN	Putative protein FAM30A OS=Homo sapiens GN=FAM30A PE=2 SV=1	0.998098	0.987396
CLGN_HUMAN	Calmegin OS=Homo sapiens GN=CLGN PE=1 SV=1	0.998095	0.928525
GPTC4_HUMAN	G patch domain-containing protein 4 OS=Homo sapiens GN=GPATCH4 PE=1 SV=2	0.997794	1.02619
HXA7_HUMAN	Homeobox protein Hox-A7 OS=Homo sapiens GN=HOXA7 PE=2 SV=2	0.997733	0.944376
TR150_HUMAN	Thyroid hormone receptor-associated protein 3 OS=Homo sapiens GN=THRAP3 PE=1 SV=2	0.997701	0.997076
TRAP1_HUMAN	Heat shock protein 75 kDa, mitochondrial OS=Homo sapiens GN=TRAP1 PE=1 SV=3	0.99737	0.996388
PPN_HUMAN	Papilin OS=Homo sapiens GN=PAPLN PE=2 SV=4	0.996972	1.02654
RYR2_HUMAN	Ryanodine receptor 2 OS=Homo sapiens GN=RYR2 PE=1 SV=2	0.996961	0.925633
DCC_HUMAN	Netrin receptor DCC OS=Homo sapiens GN=DCC PE=1 SV=1	0.996677	0.919669
CASP1_HUMAN	Caspase-1 OS=Homo sapiens GN=CASP1 PE=1 SV=1	0.996464	0.971539
WDR46_HUMAN	WD repeat-containing protein 46 OS=Homo sapiens GN=WDR46 PE=1 SV=2	0.996451	0.937115
PLK1_HUMAN	Serine/threonine-protein kinase PLK1 OS=Homo sapiens GN=PLK1 PE=1 SV=1	0.996309	0.940097
BRE1A_HUMAN	E3 ubiquitin-protein ligase BRE1A OS=Homo sapiens GN=RNF20 PE=1 SV=2	0.996162	0.981275
PRS7_HUMAN	26S protease regulatory subunit 7 OS=Homo sapiens GN=PSMC2 PE=1 SV=3	0.996131	0.798358
UBR4_HUMAN	E3 ubiquitin-protein ligase UBR4 OS=Homo sapiens GN=UBR4 PE=1 SV=1	0.99538	0.947845
GP173_HUMAN	Probable G-protein coupled receptor 173 OS=Homo sapiens GN=GPR173 PE=2 SV=1	0.995361	0.96573
EME2_HUMAN	Probable crossover junction endonuclease EME2 OS=Homo sapiens GN=EME2 PE=1 SV=2	0.995324	1.11759
KIF24_HUMAN	Kinesin-like protein KIF24 OS=Homo sapiens GN=KIF24 PE=1 SV=2	0.995191	0.919265
NMRL1_HUMAN	NmrA-like family domain-containing protein 1 OS=Homo sapiens GN=NMRAL1 PE=1 SV=1	0.994984	1.01336
GBRG3_HUMAN	Gamma-aminobutyric acid receptor subunit gamma-3 OS=Homo sapiens GN=GABRG3 PE=2 SV=2	0.994765	0.974798
HIPK1_HUMAN	Homeodomain-interacting protein kinase 1 OS=Homo sapiens GN=HIPK1 PE=1 SV=1	0.994408	0.962343
ASPD_HUMAN	Putative L-aspartate dehydrogenase OS=Homo sapiens GN=ASPDH PE=2 SV=2	0.994179	1.015
TRI55_HUMAN	Tripartite motif-containing protein 55 OS=Homo sapiens GN=TRIM55 PE=1 SV=2	0.994064	0.969889
PRIC4_HUMAN	Prickle-like protein 4 OS=Homo sapiens GN=PRICKLE4 PE=2 SV=2	0.993807	0.977261
YS020_HUMAN	Zinc finger protein LOC400713 OS=Homo sapiens PE=2 SV=2	0.993741	0.949299
NEB2_HUMAN	Neurabin-2 OS=Homo sapiens GN=PPP1R9B PE=1 SV=2	0.993569	0.980808
ZFP92_HUMAN	Zinc finger protein 92 homolog OS=Homo sapiens GN=ZFP92 PE=2 SV=3	0.993321	1.01012
M3K11_HUMAN	Mitogen-activated protein kinase kinase kinase 11 OS=Homo sapiens GN=MAP3K11 PE=1 SV=1	0.993253	0.986648
VN1R2_HUMAN	Vomeronasal type-1 receptor 2 OS=Homo sapiens GN=VN1R2 PE=2 SV=2	0.993118	1.18243
MXRA8_HUMAN	Matrix-remodeling-associated protein 8 OS=Homo sapiens GN=MXRA8 PE=1 SV=1	0.993072	0.985333
PKP4_HUMAN	Plakophilin-4 OS=Homo sapiens GN=PKP4 PE=1 SV=1	0.992761	1.00034
TBRG1_HUMAN	Transforming growth factor beta regulator 1 OS=Homo sapiens GN=TBRG1 PE=1 SV=1	0.992703	1.02341
TM119_HUMAN	Transmembrane protein 119 OS=Homo sapiens GN=TMEM119 PE=2 SV=1	0.992623	0.933881
RBSK_HUMAN	Ribokinase OS=Homo sapiens GN=RBKS PE=1 SV=1	0.99225	1.04508
5NT1A_HUMAN	Cytosolic 5'-nucleotidase 1A OS=Homo sapiens GN=NT5C1A PE=2 SV=1	0.992245	0.961551
CS035_HUMAN	Putative uncharacterized protein C19orf35 OS=Homo sapiens GN=C19orf35 PE=2 SV=1	0.992121	0.94843
COG5_HUMAN	Conserved oligomeric Golgi complex subunit 5 OS=Homo sapiens GN=COG5 PE=1 SV=2	0.992036	1.00515
BTAF1_HUMAN	TATA-binding protein-associated factor 172 OS=Homo sapiens GN=BTAF1 PE=1 SV=2	0.991825	0.991372
MTF2_HUMAN	Metal-response element-binding transcription factor 2 OS=Homo sapiens GN=MTF2 PE=1 SV=1	0.991707	0.917771
TAOK2_HUMAN	Serine/threonine-protein kinase TAO2 OS=Homo sapiens GN=TAOK2 PE=1 SV=2	0.991298	0.975649
MRCKA_HUMAN	Serine/threonine-protein kinase MRCK alpha OS=Homo sapiens GN=CDC42BPA PE=1 SV=1	0.991072	1.007
PHF12_HUMAN	PHD finger protein 12 OS=Homo sapiens GN=PHF12 PE=1 SV=2	0.990869	0.949371
LBA1_HUMAN	Lupus brain antigen 1 homolog OS=Homo sapiens GN=LBA1 PE=2 SV=4	0.990807	0.778678
JERKL_HUMAN	Jerky protein homolog-like OS=Homo sapiens GN=JRKL PE=2 SV=2	0.990742	1.10238
ACTA_HUMAN	Actin, aortic smooth muscle OS=Homo sapiens GN=ACTA2 PE=1 SV=1	0.990734	1.08295
KLH34_HUMAN	Kelch-like protein 34 OS=Homo sapiens GN=KLHL34 PE=2 SV=1	0.990599	0.935884
KLF12_HUMAN	Krueppel-like factor 12 OS=Homo sapiens GN=KLF12 PE=1 SV=2	0.990245	0.95232
PRPF3_HUMAN	U4/U6 small nuclear ribonucleoprotein Prp3 OS=Homo sapiens GN=PRPF3 PE=1 SV=2	0.989718	1.06534
SALL4_HUMAN	Sal-like protein 4 OS=Homo sapiens GN=SALL4 PE=1 SV=1	0.989678	0.975455
HGF_HUMAN	Hepatocyte growth factor OS=Homo sapiens GN=HGF PE=1 SV=2	0.989289	0.993788
YSK4_HUMAN	SPS1/STE20-related protein kinase YSK4 OS=Homo sapiens GN=YSK4 PE=1 SV=1	0.989271	1.06775
ZN638_HUMAN	Zinc finger protein 638 OS=Homo sapiens GN=ZNF638 PE=1 SV=2	0.989059	0.854473
YP015_HUMAN	Putative uncharacterized protein LOC400499 OS=Homo sapiens PE=2 SV=1	0.989059	0.883129
B3A4_HUMAN	Anion exchange protein 4 OS=Homo sapiens GN=SLC4A9 PE=1 SV=2	0.988612	0.942989
CA062_HUMAN	Uncharacterized protein C1orf62 OS=Homo sapiens GN=C1orf62 PE=2 SV=2	0.988595	0.988507
DHB8_HUMAN	Estradiol 17-beta-dehydrogenase 8 OS=Homo sapiens GN=HSD17B8 PE=1 SV=2	0.988505	1.13272
CLU1O_HUMAN	Putative chronic lymphocytic leukemia up-regulated protein 1 opposite strand transcript protein OS=Homo sapiens GN=CLLU1OS PE=5 SV=1	0.987556	0.917589
CF146_HUMAN	Uncharacterized protein C6orf146 OS=Homo sapiens GN=C6orf146 PE=2 SV=2	0.987473	0.919869
PTPR2_HUMAN	Receptor-type tyrosine-protein phosphatase N2 OS=Homo sapiens GN=PTPRN2 PE=1 SV=2	0.987368	0.991597
FR1L4_HUMAN	Fer-1-like protein 4 OS=Homo sapiens GN=FER1L4 PE=2 SV=1	0.987222	1.01637
VPS41_HUMAN	Vacuolar protein sorting-associated protein 41 homolog OS=Homo sapiens GN=VPS41 PE=2 SV=3	0.987132	0.992688
PSB4_HUMAN	Proteasome subunit beta type-4 OS=Homo sapiens GN=PSMB4 PE=1 SV=4	0.987097	0.992188
MEOX1_HUMAN	Homeobox protein MOX-1 OS=Homo sapiens GN=MEOX1 PE=2 SV=1	0.987086	1.02808
CH037_HUMAN	Uncharacterized protein C8orf37 OS=Homo sapiens GN=C8orf37 PE=2 SV=1	0.986934	0.904429
YM018_HUMAN	Uncharacterized protein FLJ40176 OS=Homo sapiens PE=2 SV=2	0.986885	0.978333
PWP2_HUMAN	Periodic tryptophan protein 2 homolog OS=Homo sapiens GN=PWP2 PE=1 SV=2	0.986851	1.02352
PRP8_HUMAN	Pre-mRNA-processing-splicing factor 8 OS=Homo sapiens GN=PRPF8 PE=1 SV=2	0.986785	0
CAR14_HUMAN	Caspase recruitment domain-containing protein 14 OS=Homo sapiens GN=CARD14 PE=1 SV=1	0.986727	0.959576
ZC12D_HUMAN	Probable ribonuclease ZC3H12D OS=Homo sapiens GN=ZC3H12D PE=2 SV=3	0.986605	0.937556
DC4L2_HUMAN	DDB1- and CUL4-associated factor 4-like protein 2 OS=Homo sapiens GN=DCAF4L2 PE=1 SV=1	0.986385	0.92221
HNRCL_HUMAN	Heterogeneous nuclear ribonucleoprotein C-like 1 OS=Homo sapiens GN=HNRNPCL1 PE=1 SV=1	0.985693	1.1068
CAR17_HUMAN	Caspase recruitment domain-containing protein 17 OS=Homo sapiens GN=CARD17 PE=1 SV=1	0.985478	0.999341
COF2_HUMAN	Cofilin-2 OS=Homo sapiens GN=CFL2 PE=1 SV=1	0.985426	0.887327
TEX11_HUMAN	Testis-expressed sequence 11 protein OS=Homo sapiens GN=TEX11 PE=1 SV=3	0.985384	0.951837
SREC2_HUMAN	Scavenger receptor class F member 2 OS=Homo sapiens GN=SCARF2 PE=1 SV=3	0.985083	0.876749
CRAC1_HUMAN	Cartilage acidic protein 1 OS=Homo sapiens GN=CRTAC1 PE=1 SV=2	0.985077	1.04078
EI2BB_HUMAN	Translation initiation factor eIF-2B subunit beta OS=Homo sapiens GN=EIF2B2 PE=1 SV=3	0.985039	0.973751
ERG1_HUMAN	Squalene monooxygenase OS=Homo sapiens GN=SQLE PE=2 SV=2	0.985033	1.0064
RBM16_HUMAN	Putative RNA-binding protein 16 OS=Homo sapiens GN=RBM16 PE=1 SV=1	0.984963	0.989657
PDE11_HUMAN	Dual 3',5'-cyclic-AMP and -GMP phosphodiesterase 11A OS=Homo sapiens GN=PDE11A PE=1 SV=1	0.984942	0.945311
ICAM2_HUMAN	Intercellular adhesion molecule 2 OS=Homo sapiens GN=ICAM2 PE=1 SV=2	0.984904	0.978413
ABI2_HUMAN	Abl interactor 2 OS=Homo sapiens GN=ABI2 PE=1 SV=1	0.984828	0.934755
G3P_HUMAN	Glyceraldehyde-3-phosphate dehydrogenase OS=Homo sapiens GN=GAPDH PE=1 SV=3	0.984824	0.974686
ZP2_HUMAN	Zona pellucida sperm-binding protein 2 OS=Homo sapiens GN=ZP2 PE=1 SV=1	0.984712	1.19673
TULP4_HUMAN	Tubby-related protein 4 OS=Homo sapiens GN=TULP4 PE=1 SV=2	0.984357	1.01055
AXN2_HUMAN	Axin-2 OS=Homo sapiens GN=AXIN2 PE=1 SV=1	0.984204	0.97961
M3K2_HUMAN	Mitogen-activated protein kinase kinase kinase 2 OS=Homo sapiens GN=MAP3K2 PE=1 SV=2	0.984084	1.09154
NIM1_HUMAN	Serine/threonine-protein kinase NIM1 OS=Homo sapiens GN=NIM1 PE=1 SV=1	0.983851	1.09217
ASTN2_HUMAN	Astrotactin-2 OS=Homo sapiens GN=ASTN2 PE=2 SV=2	0.983514	1.14793
RL37_HUMAN	60S ribosomal protein L37 OS=Homo sapiens GN=RPL37 PE=1 SV=2	0.983509	1.01424
CA146_HUMAN	Uncharacterized protein C1orf146 OS=Homo sapiens GN=C1orf146 PE=2 SV=1	0.983428	0.982613
CCNT2_HUMAN	Cyclin-T2 OS=Homo sapiens GN=CCNT2 PE=1 SV=2	0.983326	0.956819
Z658B_HUMAN	Zinc finger protein 658B OS=Homo sapiens GN=ZNF658B PE=2 SV=1	0.983302	1.02934
MEN1_HUMAN	Menin OS=Homo sapiens GN=MEN1 PE=1 SV=3	0.983162	1.05219
RSPO4_HUMAN	R-spondin-4 OS=Homo sapiens GN=RSPO4 PE=1 SV=2	0.983119	0.977123
SYN2_HUMAN	Synapsin-2 OS=Homo sapiens GN=SYN2 PE=1 SV=3	0.982431	1.01959
PLXB2_HUMAN	Plexin-B2 OS=Homo sapiens GN=PLXNB2 PE=1 SV=3	0.98238	0.991302
DOC11_HUMAN	Dedicator of cytokinesis protein 11 OS=Homo sapiens GN=DOCK11 PE=1 SV=2	0.982331	0.996399
RBGPR_HUMAN	Rab3 GTPase-activating protein non-catalytic subunit OS=Homo sapiens GN=RAB3GAP2 PE=1 SV=1	0.982321	1.01612
CH048_HUMAN	Uncharacterized protein C8orf48 OS=Homo sapiens GN=C8orf48 PE=1 SV=1	0.982318	0.951897
ARD1A_HUMAN	N-terminal acetyltransferase complex ARD1 subunit homolog A OS=Homo sapiens GN=ARD1A PE=1 SV=1	0.982222	0.884951
CG301_HUMAN	Protein CGI-301 OS=Homo sapiens GN=CGI-301 PE=2 SV=1	0.982152	1.068
WDR35_HUMAN	WD repeat-containing protein 35 OS=Homo sapiens GN=WDR35 PE=2 SV=3	0.981841	1.00278
GRIP1_HUMAN	Glutamate receptor-interacting protein 1 OS=Homo sapiens GN=GRIP1 PE=1 SV=2	0.981291	0.972679
ACACA_HUMAN	Acetyl-CoA carboxylase 1 OS=Homo sapiens GN=ACACA PE=1 SV=2	0.981181	0.809488
HELB_HUMAN	DNA helicase B OS=Homo sapiens GN=HELB PE=1 SV=2	0.980982	1.065
LRC40_HUMAN	Leucine-rich repeat-containing protein 40 OS=Homo sapiens GN=LRRC40 PE=1 SV=1	0.980556	0.936495
FP100_HUMAN	Fanconi anemia-associated protein of 100 kDa OS=Homo sapiens GN=FAAP100 PE=1 SV=2	0.98052	0.983032
CBR1_HUMAN	Carbonyl reductase [NADPH] 1 OS=Homo sapiens GN=CBR1 PE=1 SV=3	0.980436	1.07422
TTC28_HUMAN	Tetratricopeptide repeat protein 28 OS=Homo sapiens GN=TTC28 PE=1 SV=4	0.980208	0.927122
CE290_HUMAN	Centrosomal protein of 290 kDa OS=Homo sapiens GN=CEP290 PE=1 SV=2	0.979901	0.995832
AHNK2_HUMAN	Protein AHNAK2 OS=Homo sapiens GN=AHNAK2 PE=1 SV=2	0.979871	0.894313
TSN8_HUMAN	Tetraspanin-8 OS=Homo sapiens GN=TSPAN8 PE=1 SV=1	0.979726	0.937442
GRAB_HUMAN	Granzyme B OS=Homo sapiens GN=GZMB PE=1 SV=1	0.979588	1.0242
LKAP_HUMAN	Limkain-b1 OS=Homo sapiens GN=LKAP PE=1 SV=5	0.979358	1.08944
RN219_HUMAN	RING finger protein 219 OS=Homo sapiens GN=RNF219 PE=1 SV=1	0.979319	0.943286
DBNL_HUMAN	Drebrin-like protein OS=Homo sapiens GN=DBNL PE=1 SV=1	0.979269	0.943423
TLE6_HUMAN	Transducin-like enhancer protein 6 OS=Homo sapiens GN=TLE6 PE=2 SV=1	0.979191	0.941896
KLHL4_HUMAN	Kelch-like protein 4 OS=Homo sapiens GN=KLHL4 PE=2 SV=2	0.978437	1.01336
LRC36_HUMAN	Leucine-rich repeat-containing protein 36 OS=Homo sapiens GN=LRRC36 PE=2 SV=2	0.978343	0
BOD1L_HUMAN	Biorientation of chromosomes in cell division protein 1-like OS=Homo sapiens GN=BOD1L PE=1 SV=2	0.978271	1.04257
ZFP28_HUMAN	Zinc finger protein 28 homolog OS=Homo sapiens GN=ZFP28 PE=1 SV=1	0.978229	0.999814
RGS3_HUMAN	Regulator of G-protein signaling 3 OS=Homo sapiens GN=RGS3 PE=1 SV=2	0.978224	0.968297
FHL19_HUMAN	Putative ferritin heavy polypeptide-like 19 OS=Homo sapiens GN=FTHL19 PE=5 SV=1	0.978146	0.986758
EVC_HUMAN	Ellis-van Creveld syndrome protein OS=Homo sapiens GN=EVC PE=1 SV=1	0.978089	0.966431
SFRIP_HUMAN	SFRS2-interacting protein OS=Homo sapiens GN=SFRS2IP PE=1 SV=2	0.977893	0.959492
UAP1_HUMAN	UDP-N-acetylhexosamine pyrophosphorylase OS=Homo sapiens GN=UAP1 PE=1 SV=3	0.977819	0.979755
TARB1_HUMAN	Probable methyltransferase TARBP1 OS=Homo sapiens GN=TARBP1 PE=1 SV=1	0.977738	0.94749
KINH_HUMAN	Kinesin-1 heavy chain OS=Homo sapiens GN=KIF5B PE=1 SV=1	0.977225	0.973944
IFIT2_HUMAN	Interferon-induced protein with tetratricopeptide repeats 2 OS=Homo sapiens GN=IFIT2 PE=1 SV=1	0.977094	1.1618
MARK3_HUMAN	MAP/microtubule affinity-regulating kinase 3 OS=Homo sapiens GN=MARK3 PE=1 SV=3	0.976857	0.970537
RSF1_HUMAN	Remodeling and spacing factor 1 OS=Homo sapiens GN=RSF1 PE=1 SV=2	0.976514	0.88086
LITD1_HUMAN	LINE-1 type transposase domain-containing protein 1 OS=Homo sapiens GN=L1TD1 PE=2 SV=1	0.976132	1.03144
RIN1_HUMAN	Ras and Rab interactor 1 OS=Homo sapiens GN=RIN1 PE=1 SV=4	0.975743	1.01699
JPH3_HUMAN	Junctophilin-3 OS=Homo sapiens GN=JPH3 PE=1 SV=2	0.975614	0.947628
GTR11_HUMAN	Solute carrier family 2, facilitated glucose transporter member 11 OS=Homo sapiens GN=SLC2A11 PE=2 SV=1	0.975316	0.881678
CP4F8_HUMAN	Cytochrome P450 4F8 OS=Homo sapiens GN=CYP4F8 PE=1 SV=1	0.975232	0.936487
DDX3Y_HUMAN	ATP-dependent RNA helicase DDX3Y OS=Homo sapiens GN=DDX3Y PE=1 SV=2	0.97523	0.852098
DUS22_HUMAN	Dual specificity protein phosphatase 22 OS=Homo sapiens GN=DUSP22 PE=1 SV=1	0.9749	0.961525
FBW10_HUMAN	F-box/WD repeat-containing protein 10 OS=Homo sapiens GN=FBXW10 PE=2 SV=1	0.974821	0.988726
TMM79_HUMAN	Transmembrane protein 79 OS=Homo sapiens GN=TMEM79 PE=1 SV=1	0.974797	0.905314
RP9_HUMAN	Retinitis pigmentosa 9 protein OS=Homo sapiens GN=RP9 PE=1 SV=2	0.974489	1.08822
ZNF41_HUMAN	Zinc finger protein 41 OS=Homo sapiens GN=ZNF41 PE=1 SV=2	0.973854	0.887528
DDX58_HUMAN	Probable ATP-dependent RNA helicase DDX58 OS=Homo sapiens GN=DDX58 PE=1 SV=2	0.973845	1.05119
ECE2_HUMAN	Endothelin-converting enzyme 2 OS=Homo sapiens GN=ECE2 PE=1 SV=4	0.973799	0.926235
KLRG2_HUMAN	Killer cell lectin-like receptor subfamily G member 2 OS=Homo sapiens GN=KLRG2 PE=1 SV=2	0.973449	0.91092
NUDC1_HUMAN	NudC domain-containing protein 1 OS=Homo sapiens GN=NUDCD1 PE=1 SV=1	0.972976	1.10053
TEX15_HUMAN	Testis-expressed sequence 15 protein OS=Homo sapiens GN=TEX15 PE=1 SV=1	0.97291	0.934002
CEP78_HUMAN	Centrosomal protein of 78 kDa OS=Homo sapiens GN=CEP78 PE=1 SV=1	0.972884	0.940498
MORC2_HUMAN	MORC family CW-type zinc finger protein 2 OS=Homo sapiens GN=MORC2 PE=1 SV=2	0.972236	0.999631
CIR1A_HUMAN	Cirhin OS=Homo sapiens GN=CIRH1A PE=1 SV=1	0.972058	1.0121
BPA1_HUMAN	Bullous pemphigoid antigen 1, isoforms 1/2/3/4/5/8 (Fragment) OS=Homo sapiens GN=DST PE=1 SV=3	0.972023	0.923416
ALG9_HUMAN	Alpha-1,2-mannosyltransferase ALG9 OS=Homo sapiens GN=ALG9 PE=1 SV=2	0.971989	0.971315
GSC2_HUMAN	Homeobox protein goosecoid-2 OS=Homo sapiens GN=GSC2 PE=2 SV=1	0.971933	0.784049
YE027_HUMAN	Putative uncharacterized protein FLJ35723 OS=Homo sapiens PE=5 SV=2	0.971887	1.07588
FREM1_HUMAN	FRAS1-related extracellular matrix protein 1 OS=Homo sapiens GN=FREM1 PE=2 SV=3	0.971844	1.00255
IMA3_HUMAN	Importin subunit alpha-3 OS=Homo sapiens GN=KPNA3 PE=1 SV=2	0.971753	1.01829
MPIP1_HUMAN	M-phase inducer phosphatase 1 OS=Homo sapiens GN=CDC25A PE=1 SV=2	0.971485	0.959062
F111A_HUMAN	Protein FAM111A OS=Homo sapiens GN=FAM111A PE=2 SV=2	0.971073	0.631534
IMPA1_HUMAN	Inositol monophosphatase 1 OS=Homo sapiens GN=IMPA1 PE=1 SV=1	0.971041	1.01697
SFPA2_HUMAN	Pulmonary surfactant-associated protein A2 OS=Homo sapiens GN=SFTPA2 PE=1 SV=1	0.970833	0.835875
PCX1_HUMAN	Pecanex-like protein 1 OS=Homo sapiens GN=PCNX PE=2 SV=2	0.970413	0.973511
K1383_HUMAN	Uncharacterized protein KIAA1383 OS=Homo sapiens GN=KIAA1383 PE=1 SV=2	0.970136	0.924241
K6PL_HUMAN	6-phosphofructokinase, liver type OS=Homo sapiens GN=PFKL PE=1 SV=6	0.970113	0.960437
MON1A_HUMAN	Vacuolar fusion protein MON1 homolog A OS=Homo sapiens GN=MON1A PE=1 SV=2	0.969989	0.992552
ZN697_HUMAN	Zinc finger protein 697 OS=Homo sapiens GN=ZNF697 PE=2 SV=2	0.969985	0
PR40A_HUMAN	Pre-mRNA-processing factor 40 homolog A OS=Homo sapiens GN=PRPF40A PE=1 SV=2	0.969486	0.860525
EFCB5_HUMAN	EF-hand calcium-binding domain-containing protein 5 OS=Homo sapiens GN=EFCAB5 PE=1 SV=2	0.969456	1.04192
FA63B_HUMAN	Protein FAM63B OS=Homo sapiens GN=FAM63B PE=1 SV=2	0.96936	0.9001
CQ049_HUMAN	MLL1/MLL complex subunit C17orf49 OS=Homo sapiens GN=C17orf49 PE=1 SV=1	0.969247	0.994219
CEP70_HUMAN	Centrosomal protein of 70 kDa OS=Homo sapiens GN=CEP70 PE=1 SV=2	0.969235	0.980158
VLDLR_HUMAN	Very low-density lipoprotein receptor OS=Homo sapiens GN=VLDLR PE=1 SV=1	0.969049	1.04214
HSBP1_HUMAN	Heat shock factor-binding protein 1 OS=Homo sapiens GN=HSBP1 PE=1 SV=1	0.968853	0.941362
CMC2_HUMAN	Calcium-binding mitochondrial carrier protein Aralar2 OS=Homo sapiens GN=SLC25A13 PE=1 SV=2	0.968504	1.07033
FA89A_HUMAN	Protein FAM89A OS=Homo sapiens GN=FAM89A PE=2 SV=1	0.968294	0.974245
ACTBM_HUMAN	Beta-actin-like protein 3 OS=Homo sapiens GN=ACTBL3 PE=1 SV=1	0.967598	0.953851
WDR41_HUMAN	WD repeat-containing protein 41 OS=Homo sapiens GN=WDR41 PE=2 SV=3	0.967588	0.926426
ARHG3_HUMAN	Rho guanine nucleotide exchange factor 3 OS=Homo sapiens GN=ARHGEF3 PE=2 SV=1	0.967149	0.821186
PRIC3_HUMAN	Prickle-like protein 3 OS=Homo sapiens GN=PRICKLE3 PE=1 SV=2	0.9671	0.849222
CO4A5_HUMAN	Collagen alpha-5(IV) chain OS=Homo sapiens GN=COL4A5 PE=1 SV=2	0.967058	0.805201
AT2B1_HUMAN	Plasma membrane calcium-transporting ATPase 1 OS=Homo sapiens GN=ATP2B1 PE=1 SV=3	0.966724	0.953115
OVGP1_HUMAN	Oviduct-specific glycoprotein OS=Homo sapiens GN=OVGP1 PE=2 SV=1	0.966667	1.0123
GUC1A_HUMAN	Guanylyl cyclase-activating protein 1 OS=Homo sapiens GN=GUCA1A PE=1 SV=3	0.966623	0.479967
SYIC_HUMAN	Isoleucyl-tRNA synthetase, cytoplasmic OS=Homo sapiens GN=IARS PE=1 SV=2	0.966447	0.902342
RBM47_HUMAN	RNA-binding protein 47 OS=Homo sapiens GN=RBM47 PE=1 SV=1	0.966405	1.08476
ATS8_HUMAN	A disintegrin and metalloproteinase with thrombospondin motifs 8 OS=Homo sapiens GN=ADAMTS8 PE=1 SV=1	0.966253	0.943774
FRAS1_HUMAN	Extracellular matrix protein FRAS1 OS=Homo sapiens GN=FRAS1 PE=2 SV=1	0.966198	0.91494
MRF_HUMAN	Myelin gene regulatory factor OS=Homo sapiens GN=MRF PE=1 SV=3	0.966189	0.932851
SENP2_HUMAN	Sentrin-specific protease 2 OS=Homo sapiens GN=SENP2 PE=1 SV=3	0.965939	0.979254
ECHP_HUMAN	Peroxisomal bifunctional enzyme OS=Homo sapiens GN=EHHADH PE=1 SV=3	0.965499	0.986917
PTN12_HUMAN	Tyrosine-protein phosphatase non-receptor type 12 OS=Homo sapiens GN=PTPN12 PE=1 SV=2	0.965319	0.937354
H2B1B_HUMAN	Histone H2B type 1-B OS=Homo sapiens GN=HIST1H2BB PE=1 SV=2	0.965249	0.957569
PRAM4_HUMAN	PRAME family member 4 OS=Homo sapiens GN=PRAMEF4 PE=2 SV=4	0.965248	0
PDXD1_HUMAN	Pyridoxal-dependent decarboxylase domain-containing protein 1 OS=Homo sapiens GN=PDXDC1 PE=1 SV=2	0.965166	0.968457
CC110_HUMAN	Coiled-coil domain-containing protein 110 OS=Homo sapiens GN=CCDC110 PE=2 SV=1	0.964908	0.867198
DUPD1_HUMAN	Dual specificity phosphatase DUPD1 OS=Homo sapiens GN=DUPD1 PE=2 SV=1	0.964836	0.820205
BFSP2_HUMAN	Phakinin OS=Homo sapiens GN=BFSP2 PE=1 SV=1	0.964647	1.00477
ARHGH_HUMAN	Rho guanine nucleotide exchange factor 17 OS=Homo sapiens GN=ARHGEF17 PE=1 SV=1	0.964385	1.02565
K2C8_HUMAN	Keratin, type II cytoskeletal 8 OS=Homo sapiens GN=KRT8 PE=1 SV=7	0.964052	1.01736
HMCS2_HUMAN	Hydroxymethylglutaryl-CoA synthase, mitochondrial OS=Homo sapiens GN=HMGCS2 PE=1 SV=1	0.963775	0.917296
ZN786_HUMAN	Zinc finger protein 786 OS=Homo sapiens GN=ZNF786 PE=2 SV=1	0.963687	1.0246
AGAP2_HUMAN	Arf-GAP with GTPase, ANK repeat and PH domain-containing protein 2 OS=Homo sapiens GN=AGAP2 PE=1 SV=2	0.963633	0.979742
PARL_HUMAN	Presenilins-associated rhomboid-like protein, mitochondrial OS=Homo sapiens GN=PARL PE=1 SV=2	0.963597	0.93147
EHMT2_HUMAN	Histone-lysine N-methyltransferase, H3 lysine-9 specific 3 OS=Homo sapiens GN=EHMT2 PE=1 SV=3	0.963535	1.03973
ANK3_HUMAN	Ankyrin-3 OS=Homo sapiens GN=ANK3 PE=1 SV=3	0.963371	1.00286
GLYC_HUMAN	Serine hydroxymethyltransferase, cytosolic OS=Homo sapiens GN=SHMT1 PE=1 SV=1	0.963192	0.951257
UTRO_HUMAN	Utrophin OS=Homo sapiens GN=UTRN PE=1 SV=2	0.963042	0.976145
MTSSL_HUMAN	MTSS1-like protein OS=Homo sapiens GN=MTSS1L PE=1 SV=1	0.96299	1.02406
CC123_HUMAN	Coiled-coil domain-containing protein 123, mitochondrial OS=Homo sapiens GN=CCDC123 PE=1 SV=2	0.96269	0.954789
ALK_HUMAN	ALK tyrosine kinase receptor OS=Homo sapiens GN=ALK PE=1 SV=2	0.962466	0.980396
CCD18_HUMAN	Coiled-coil domain-containing protein 18 OS=Homo sapiens GN=CCDC18 PE=1 SV=1	0.962161	0.966342
SNW1_HUMAN	SNW domain-containing protein 1 OS=Homo sapiens GN=SNW1 PE=1 SV=1	0.96173	0.926779
SYNE1_HUMAN	Nesprin-1 OS=Homo sapiens GN=SYNE1 PE=1 SV=3	0.961704	0.959118
ZFHX3_HUMAN	Zinc finger homeobox protein 3 OS=Homo sapiens GN=ZFHX3 PE=1 SV=2	0.961672	0.955298
SSX5_HUMAN	Protein SSX5 OS=Homo sapiens GN=SSX5 PE=2 SV=3	0.961517	0.962019
MAST3_HUMAN	Microtubule-associated serine/threonine-protein kinase 3 OS=Homo sapiens GN=MAST3 PE=1 SV=2	0.961403	0.768921
UBP45_HUMAN	Ubiquitin carboxyl-terminal hydrolase 45 OS=Homo sapiens GN=USP45 PE=1 SV=2	0.961336	0.981527
UBP2L_HUMAN	Ubiquitin-associated protein 2-like OS=Homo sapiens GN=UBAP2L PE=1 SV=2	0.961308	0.964452
MYPN_HUMAN	Myopalladin OS=Homo sapiens GN=MYPN PE=1 SV=2	0.961056	0.936031
ERC2_HUMAN	ERC protein 2 OS=Homo sapiens GN=ERC2 PE=1 SV=3	0.960713	0.972529
ALG5_HUMAN	Dolichyl-phosphate beta-glucosyltransferase OS=Homo sapiens GN=ALG5 PE=1 SV=1	0.960703	0.988732
ASPM_HUMAN	Abnormal spindle-like microcephaly-associated protein OS=Homo sapiens GN=ASPM PE=1 SV=2	0.959894	1.09965
E41L2_HUMAN	Band 4.1-like protein 2 OS=Homo sapiens GN=EPB41L2 PE=1 SV=1	0.959806	1.0068
RAD9A_HUMAN	Cell cycle checkpoint control protein RAD9A OS=Homo sapiens GN=RAD9A PE=1 SV=1	0.959392	0.963547
DEN4C_HUMAN	DENN domain-containing protein 4C OS=Homo sapiens GN=DENND4C PE=1 SV=2	0.959343	0.792613
LMAN1_HUMAN	Protein ERGIC-53 OS=Homo sapiens GN=LMAN1 PE=1 SV=2	0.959202	0.912843
MCF2_HUMAN	Proto-oncogene DBL OS=Homo sapiens GN=MCF2 PE=1 SV=3	0.958402	0.841127
ATM_HUMAN	Serine-protein kinase ATM OS=Homo sapiens GN=ATM PE=1 SV=2	0.958258	0.929051
PCGF5_HUMAN	Polycomb group RING finger protein 5 OS=Homo sapiens GN=PCGF5 PE=2 SV=1	0.958252	0.980599
UN84B_HUMAN	Protein unc-84 homolog B OS=Homo sapiens GN=UNC84B PE=1 SV=3	0.957934	0.90523
TTF2_HUMAN	Transcription termination factor 2 OS=Homo sapiens GN=TTF2 PE=1 SV=2	0.957869	0.95156
GABPA_HUMAN	GA-binding protein alpha chain OS=Homo sapiens GN=GABPA PE=1 SV=1	0.957776	0.915659
NDST4_HUMAN	Bifunctional heparan sulfate N-deacetylase/N-sulfotransferase 4 OS=Homo sapiens GN=NDST4 PE=2 SV=1	0.957763	0.900718
PHF13_HUMAN	PHD finger protein 13 OS=Homo sapiens GN=PHF13 PE=2 SV=2	0.957729	0.970907
CSPP1_HUMAN	Centrosome and spindle pole-associated protein 1 OS=Homo sapiens GN=CSPP1 PE=1 SV=2	0.957727	1.00411
ECHB_HUMAN	Trifunctional enzyme subunit beta, mitochondrial OS=Homo sapiens GN=HADHB PE=1 SV=3	0.957668	0.955561
CO033_HUMAN	Uncharacterized protein C15orf33 OS=Homo sapiens GN=C15orf33 PE=2 SV=2	0.957559	0.926836
ZFY26_HUMAN	Zinc finger FYVE domain-containing protein 26 OS=Homo sapiens GN=ZFYVE26 PE=1 SV=2	0.956848	0.987483
PSRC1_HUMAN	Proline/serine-rich coiled-coil protein 1 OS=Homo sapiens GN=PSRC1 PE=1 SV=1	0.956573	0.916313
IQCE_HUMAN	Zinc finger protein 813 OS=Homo sapiens GN=ZNF813 PE=2 SV=2	0.956063	0.990672
FUT4_HUMAN	Alpha-(1,3)-fucosyltransferase OS=Homo sapiens GN=FUT4 PE=2 SV=3	0.955838	0.967045
HEAT3_HUMAN	HEAT repeat-containing protein 3 OS=Homo sapiens GN=HEATR3 PE=1 SV=2	0.955273	0
HORM1_HUMAN	HORMA domain-containing protein 1 OS=Homo sapiens GN=HORMAD1 PE=2 SV=1	0.955102	1.02817
CSTN3_HUMAN	Calsyntenin-3 OS=Homo sapiens GN=CLSTN3 PE=1 SV=1	0.95442	0.95405
TAB2_HUMAN	Mitogen-activated protein kinase kinase kinase 7-interacting protein 2 OS=Homo sapiens GN=MAP3K7IP2 PE=1 SV=1	0.953528	1.04188
HS71L_HUMAN	Heat shock 70 kDa protein 1-like OS=Homo sapiens GN=HSPA1L PE=1 SV=2	0.953479	0.879166
NNTM_HUMAN	NAD(P) transhydrogenase, mitochondrial OS=Homo sapiens GN=NNT PE=1 SV=3	0.953404	1.10168
O10G9_HUMAN	Olfactory receptor 10G9 OS=Homo sapiens GN=OR10G9 PE=2 SV=1	0.953126	0.967296
KDSR_HUMAN	3-ketodihydrosphingosine reductase OS=Homo sapiens GN=KDSR PE=1 SV=1	0.952454	0.906382
CCD55_HUMAN	Coiled-coil domain-containing protein 55 OS=Homo sapiens GN=CCDC55 PE=1 SV=1	0.952399	1.01552
ABCA3_HUMAN	ATP-binding cassette sub-family A member 3 OS=Homo sapiens GN=ABCA3 PE=1 SV=2	0.952028	0.965954
ZN831_HUMAN	Zinc finger protein 831 OS=Homo sapiens GN=ZNF831 PE=2 SV=4	0.951455	0.956578
LRC8C_HUMAN	Leucine-rich repeat-containing protein 8C OS=Homo sapiens GN=LRRC8C PE=1 SV=1	0.951358	0.784156
FRPD1_HUMAN	FERM and PDZ domain-containing protein 1 OS=Homo sapiens GN=FRMPD1 PE=1 SV=1	0.951225	0.997259
RAVR2_HUMAN	Ribonucleoprotein PTB-binding 2 OS=Homo sapiens GN=RAVER2 PE=1 SV=2	0.951147	0.922236
AP4M1_HUMAN	AP-4 complex subunit mu-1 OS=Homo sapiens GN=AP4M1 PE=1 SV=2	0.950908	1.16463
PAI2_HUMAN	Plasminogen activator inhibitor 2 OS=Homo sapiens GN=SERPINB2 PE=1 SV=2	0.950682	0.934992
ERI2_HUMAN	ERI1 exoribonuclease 2 OS=Homo sapiens GN=ERI2 PE=2 SV=2	0.95058	0.999317
ZN836_HUMAN	Zinc finger protein 836 OS=Homo sapiens GN=ZNF836 PE=2 SV=2	0.950101	0.942407
RL36A_HUMAN	60S ribosomal protein L36a OS=Homo sapiens GN=RPL36A PE=1 SV=2	0.949818	0.96098
PPAC3_HUMAN	Probable lipid phosphate phosphatase PPAPDC3 OS=Homo sapiens GN=PPAPDC3 PE=2 SV=1	0.949485	1.00177
CREL1_HUMAN	Cysteine-rich with EGF-like domain protein 1 OS=Homo sapiens GN=CRELD1 PE=1 SV=3	0.949289	0.923298
HDGR2_HUMAN	Hepatoma-derived growth factor-related protein 2 OS=Homo sapiens GN=HDGFRP2 PE=1 SV=1	0.949097	1.01595
SRRM2_HUMAN	Serine/arginine repetitive matrix protein 2 OS=Homo sapiens GN=SRRM2 PE=1 SV=2	0.948525	0.999238
KI20A_HUMAN	Kinesin-like protein KIF20A OS=Homo sapiens GN=KIF20A PE=1 SV=1	0.948488	0.944473
P4R3B_HUMAN	Serine/threonine-protein phosphatase 4 regulatory subunit 3B OS=Homo sapiens GN=SMEK2 PE=1 SV=1	0.948332	1.03574
SSFA2_HUMAN	Sperm-specific antigen 2 OS=Homo sapiens GN=SSFA2 PE=1 SV=3	0.948186	1.00286
EGFL6_HUMAN	Epidermal growth factor-like protein 6 OS=Homo sapiens GN=EGFL6 PE=2 SV=1	0.947994	0.860949
PROX2_HUMAN	Prospero homeobox protein 2 OS=Homo sapiens GN=PROX2 PE=2 SV=2	0.947905	1.19195
PDIP3_HUMAN	Polymerase delta-interacting protein 3 OS=Homo sapiens GN=POLDIP3 PE=1 SV=2	0.947807	0.921097
RP1L1_HUMAN	Retinitis pigmentosa 1-like 1 protein OS=Homo sapiens GN=RP1L1 PE=1 SV=3	0.947748	0.981619
ZF106_HUMAN	Zinc finger protein 106 homolog OS=Homo sapiens GN=ZFP106 PE=1 SV=1	0.947361	0.958105
DCNL3_HUMAN	DCN1-like protein 3 OS=Homo sapiens GN=DCUN1D3 PE=2 SV=1	0.946068	0.944874
ADA21_HUMAN	Disintegrin and metalloproteinase domain-containing protein 21 OS=Homo sapiens GN=ADAM21 PE=2 SV=1	0.945733	0.995647
UGGG2_HUMAN	UDP-glucose:glycoprotein glucosyltransferase 2 OS=Homo sapiens GN=UGGT2 PE=1 SV=3	0.945045	1.00616
DESP_HUMAN	Desmoplakin OS=Homo sapiens GN=DSP PE=1 SV=3	0.944685	0.883779
ICAM4_HUMAN	Intercellular adhesion molecule 4 OS=Homo sapiens GN=ICAM4 PE=2 SV=1	0.944659	1.06159
NR1D2_HUMAN	Nuclear receptor subfamily 1 group D member 2 OS=Homo sapiens GN=NR1D2 PE=1 SV=3	0.944628	0.971126
ZN140_HUMAN	Zinc finger protein 140 OS=Homo sapiens GN=ZNF140 PE=2 SV=2	0.944404	1.0375
CTNL1_HUMAN	Alpha-catulin OS=Homo sapiens GN=CTNNAL1 PE=1 SV=2	0.944302	1.08875
PLD1_HUMAN	Phospholipase D1 OS=Homo sapiens GN=PLD1 PE=1 SV=1	0.944123	0.964607
B3GN4_HUMAN	UDP-GlcNAc:betaGal beta-1,3-N-acetylglucosaminyltransferase 4 OS=Homo sapiens GN=B3GNT4 PE=2 SV=1	0.94409	1.06088
PSA4_HUMAN	Proteasome subunit alpha type-4 OS=Homo sapiens GN=PSMA4 PE=1 SV=1	0.94385	0.940156
TCP10_HUMAN	T-complex protein 10A homolog OS=Homo sapiens GN=TCP10 PE=2 SV=3	0.943801	0.923554
C1RL_HUMAN	Complement C1r subcomponent-like protein OS=Homo sapiens GN=C1RL PE=1 SV=2	0.943681	0.976112
AACS_HUMAN	Acetoacetyl-CoA synthetase OS=Homo sapiens GN=AACS PE=1 SV=1	0.943657	0.976287
INSL6_HUMAN	Insulin-like peptide INSL6 OS=Homo sapiens GN=INSL6 PE=2 SV=2	0.943567	0.868859
KDM2A_HUMAN	Lysine-specific demethylase 2A OS=Homo sapiens GN=KDM2A PE=1 SV=3	0.943564	0.94654
CK035_HUMAN	Uncharacterized protein C11orf35 OS=Homo sapiens GN=C11orf35 PE=2 SV=1	0.942779	0.968862
SMG5_HUMAN	Protein SMG5 OS=Homo sapiens GN=SMG5 PE=1 SV=3	0.942534	0.877654
AT5L2_HUMAN	ATP synthase subunit g 2, mitochondrial OS=Homo sapiens GN=ATP5L2 PE=5 SV=1	0.942383	0.946525
HTR7A_HUMAN	HEAT repeat-containing protein 7A OS=Homo sapiens GN=HEATR7A PE=1 SV=2	0.942193	0.996583
ANXA5_HUMAN	Annexin A5 OS=Homo sapiens GN=ANXA5 PE=1 SV=2	0.941794	0.866552
SPON1_HUMAN	Spondin-1 OS=Homo sapiens GN=SPON1 PE=1 SV=2	0.941728	0.765373
BUB3_HUMAN	Mitotic checkpoint protein BUB3 OS=Homo sapiens GN=BUB3 PE=1 SV=1	0.941655	0.932469
KPYM_HUMAN	Pyruvate kinase isozymes M1/M2 OS=Homo sapiens GN=PKM2 PE=1 SV=4	0.941394	0.967938
GPSM2_HUMAN	G-protein-signaling modulator 2 OS=Homo sapiens GN=GPSM2 PE=1 SV=2	0.94131	0.928016
KRA81_HUMAN	Keratin-associated protein 8-1 OS=Homo sapiens GN=KRTAP8-1 PE=2 SV=1	0.940206	1.01993
ETHE1_HUMAN	Protein ETHE1, mitochondrial OS=Homo sapiens GN=ETHE1 PE=1 SV=2	0.939805	1.0494
FA13B_HUMAN	Protein FAM13B OS=Homo sapiens GN=FAM13B PE=2 SV=2	0.939759	0.845594
LRP1B_HUMAN	Low-density lipoprotein receptor-related protein 1B OS=Homo sapiens GN=LRP1B PE=1 SV=2	0.939672	0.916676
O5AC2_HUMAN	Olfactory receptor 5AC2 OS=Homo sapiens GN=OR5AC2 PE=2 SV=2	0.939515	1.04924
RT34_HUMAN	28S ribosomal protein S34, mitochondrial OS=Homo sapiens GN=MRPS34 PE=1 SV=2	0.939503	0
PCDB4_HUMAN	Protocadherin beta-4 OS=Homo sapiens GN=PCDHB4 PE=2 SV=1	0.939345	0.942349
AKAP4_HUMAN	A-kinase anchor protein 4 OS=Homo sapiens GN=AKAP4 PE=1 SV=1	0.938904	0.985573
CJ018_HUMAN	Uncharacterized protein C10orf18 OS=Homo sapiens GN=C10orf18 PE=1 SV=1	0.93885	1.19746
LUZP1_HUMAN	Leucine zipper protein 1 OS=Homo sapiens GN=LUZP1 PE=1 SV=2	0.938834	0.99408
K2C6A_HUMAN	Keratin, type II cytoskeletal 6A OS=Homo sapiens GN=KRT6A PE=1 SV=3	0.938776	0.951621
CI117_HUMAN	Uncharacterized protein C9orf117 OS=Homo sapiens GN=C9orf117 PE=2 SV=1	0.938674	0.972754
TCF20_HUMAN	Transcription factor 20 OS=Homo sapiens GN=TCF20 PE=1 SV=3	0.938486	1.17911
ZN469_HUMAN	Zinc finger protein 469 OS=Homo sapiens GN=ZNF469 PE=1 SV=3	0.93835	0.907915
CHSTB_HUMAN	Carbohydrate sulfotransferase 11 OS=Homo sapiens GN=CHST11 PE=1 SV=1	0.93808	0.882404
PGM1_HUMAN	Phosphoglucomutase-1 OS=Homo sapiens GN=PGM1 PE=1 SV=3	0.937852	1.00609
ODPAT_HUMAN	Pyruvate dehydrogenase E1 component subunit alpha, testis-specific form, mitochondrial OS=Homo sapiens GN=PDHA2 PE=1 SV=1	0.937785	0.886871
PLMN_HUMAN	Plasminogen OS=Homo sapiens GN=PLG PE=1 SV=2	0.937631	0.790478
TEN4_HUMAN	Teneurin-4 OS=Homo sapiens GN=ODZ4 PE=2 SV=2	0.937546	0.985944
STA13_HUMAN	StAR-related lipid transfer protein 13 OS=Homo sapiens GN=STARD13 PE=1 SV=2	0.937363	0.949063
NFXL1_HUMAN	NF-X1-type zinc finger protein NFXL1 OS=Homo sapiens GN=NFXL1 PE=1 SV=2	0.937112	0.920492
DPP6_HUMAN	Dipeptidyl aminopeptidase-like protein 6 OS=Homo sapiens GN=DPP6 PE=1 SV=2	0.936706	1.01253
PPIC_HUMAN	Peptidyl-prolyl cis-trans isomerase C OS=Homo sapiens GN=PPIC PE=1 SV=1	0.936327	0
F164A_HUMAN	Protein FAM164A OS=Homo sapiens GN=FAM164A PE=1 SV=1	0.936254	0.969281
LPPR4_HUMAN	Lipid phosphate phosphatase-related protein type 4 OS=Homo sapiens GN=LPPR4 PE=1 SV=1	0.93565	0.937739
OR2A4_HUMAN	Olfactory receptor 2A4 OS=Homo sapiens GN=OR2A4 PE=2 SV=1	0.935364	0.899444
K1C18_HUMAN	Keratin, type I cytoskeletal 18 OS=Homo sapiens GN=KRT18 PE=1 SV=2	0.935265	0.927815
CP250_HUMAN	Centrosome-associated protein CEP250 OS=Homo sapiens GN=CEP250 PE=1 SV=2	0.93397	1.01649
NMDE3_HUMAN	Glutamate [NMDA] receptor subunit epsilon-3 OS=Homo sapiens GN=GRIN2C PE=2 SV=2	0.933467	0.930691
OTOL1_HUMAN	Otolin-1 OS=Homo sapiens GN=OTOL1 PE=3 SV=1	0.933218	0.912797
MUC15_HUMAN	Mucin-15 OS=Homo sapiens GN=MUC15 PE=2 SV=2	0.933214	0.958857
HS12B_HUMAN	Heat shock 70 kDa protein 12B OS=Homo sapiens GN=HSPA12B PE=1 SV=2	0.932528	0.92449
RGL2_HUMAN	Ral guanine nucleotide dissociation stimulator-like 2 OS=Homo sapiens GN=RGL2 PE=1 SV=1	0.932526	0.955792
VAMP3_HUMAN	Vesicle-associated membrane protein 3 OS=Homo sapiens GN=VAMP3 PE=1 SV=3	0.93235	0.945033
UN45B_HUMAN	Protein unc-45 homolog B OS=Homo sapiens GN=UNC45B PE=2 SV=1	0.931933	0.972961
ADPRH_HUMAN	[Protein ADP-ribosylarginine] hydrolase OS=Homo sapiens GN=ADPRH PE=1 SV=1	0.931601	0.962156
ZN532_HUMAN	Zinc finger protein 532 OS=Homo sapiens GN=ZNF532 PE=1 SV=2	0.931233	0.933301
COMD4_HUMAN	COMM domain-containing protein 4 OS=Homo sapiens GN=COMMD4 PE=1 SV=1	0.930353	0.961181
TAF1A_HUMAN	TATA box-binding protein-associated factor RNA polymerase I subunit A OS=Homo sapiens GN=TAF1A PE=1 SV=1	0.929664	1.06099
CAND1_HUMAN	Cullin-associated NEDD8-dissociated protein 1 OS=Homo sapiens GN=CAND1 PE=1 SV=2	0.929239	0.970045
UBP34_HUMAN	Ubiquitin carboxyl-terminal hydrolase 34 OS=Homo sapiens GN=USP34 PE=1 SV=2	0.929147	0.905428
OTUD3_HUMAN	OTU domain-containing protein 3 OS=Homo sapiens GN=OTUD3 PE=1 SV=1	0.928894	0.983336
FSD1_HUMAN	Fibronectin type III and SPRY domain-containing protein 1 OS=Homo sapiens GN=FSD1 PE=1 SV=1	0.927721	1.01936
ZN433_HUMAN	Zinc finger protein 433 OS=Homo sapiens GN=ZNF433 PE=2 SV=1	0.927692	1.06927
HTR5B_HUMAN	HEAT repeat-containing protein 5B OS=Homo sapiens GN=HEATR5B PE=1 SV=2	0.927194	0.955446
Z804A_HUMAN	Zinc finger protein 804A OS=Homo sapiens GN=ZNF804A PE=1 SV=3	0.927177	0.945531
EF1A1_HUMAN	Elongation factor 1-alpha 1 OS=Homo sapiens GN=EEF1A1 PE=1 SV=1	0.926834	0.871875
MIA_HUMAN	Melanoma-derived growth regulatory protein OS=Homo sapiens GN=MIA PE=1 SV=1	0.926574	0.706419
K1377_HUMAN	Uncharacterized protein KIAA1377 OS=Homo sapiens GN=KIAA1377 PE=1 SV=2	0.926115	1.04279
STXB6_HUMAN	Syntaxin-binding protein 6 OS=Homo sapiens GN=STXBP6 PE=1 SV=2	0.925186	1.08639
RBFAL_HUMAN	Putative ribosome-binding factor A, mitochondrial OS=Homo sapiens GN=C18orf22 PE=1 SV=3	0.924415	1.00632
PRDX1_HUMAN	Peroxiredoxin-1 OS=Homo sapiens GN=PRDX1 PE=1 SV=1	0.924322	0.99042
RHG21_HUMAN	Rho GTPase-activating protein 21 OS=Homo sapiens GN=ARHGAP21 PE=1 SV=1	0.923883	0.949569
RICS_HUMAN	Rho/Cdc42/Rac GTPase-activating protein RICS OS=Homo sapiens GN=RICS PE=1 SV=1	0.923738	0.963529
ABCA9_HUMAN	ATP-binding cassette sub-family A member 9 OS=Homo sapiens GN=ABCA9 PE=1 SV=1	0.92334	0.901278
NPY4R_HUMAN	Neuropeptide Y receptor type 4 OS=Homo sapiens GN=PPYR1 PE=2 SV=1	0.923255	0.961665
CAN12_HUMAN	Calpain-12 OS=Homo sapiens GN=CAPN12 PE=2 SV=1	0.923014	0.86663
EX3L2_HUMAN	Exocyst complex component 3-like protein 2 OS=Homo sapiens GN=EXOC3L2 PE=2 SV=1	0.922872	0.895707
2ABD_HUMAN	Serine/threonine-protein phosphatase 2A 55 kDa regulatory subunit B delta isoform OS=Homo sapiens GN=PPP2R2D PE=1 SV=1	0.922771	0.969165
CUX1_HUMAN	Probable leucyl-tRNA synthetase, mitochondrial OS=Homo sapiens GN=LARS2 PE=1 SV=2	0.922738	0.941253
AMPL_HUMAN	Cytosol aminopeptidase OS=Homo sapiens GN=LAP3 PE=1 SV=3	0.921167	0.844321
U17L4_HUMAN	Inactive ubiquitin carboxyl-terminal hydrolase 17-like protein 4 OS=Homo sapiens GN=USP17L4 PE=3 SV=3	0.920719	0.981449
CCHCR_HUMAN	Coiled-coil alpha-helical rod protein 1 OS=Homo sapiens GN=CCHCR1 PE=1 SV=2	0.919926	0.985675
GP111_HUMAN	Probable G-protein coupled receptor 111 OS=Homo sapiens GN=GPR111 PE=2 SV=1	0.919411	1.08714
MMTA2_HUMAN	Multiple myeloma tumor-associated protein 2 OS=Homo sapiens GN=MMTAG2 PE=1 SV=1	0.919165	1.08722
KI26A_HUMAN	Kinesin-like protein KIF26A OS=Homo sapiens GN=KIF26A PE=1 SV=3	0.918361	0.932278
ZN219_HUMAN	Zinc finger protein 219 OS=Homo sapiens GN=ZNF219 PE=1 SV=2	0.917985	0.866101
CRTAP_HUMAN	Cartilage-associated protein OS=Homo sapiens GN=CRTAP PE=1 SV=1	0.917612	0.978964
RICTR_HUMAN	Rapamycin-insensitive companion of mTOR OS=Homo sapiens GN=RICTOR PE=1 SV=1	0.917479	0.900849
2DOB_HUMAN	HLA class II histocompatibility antigen, DO beta chain OS=Homo sapiens GN=HLA-DOB PE=2 SV=1	0.917464	0.96239
F117B_HUMAN	Protein FAM117B OS=Homo sapiens GN=FAM117B PE=1 SV=2	0.916301	0.957946
H31T_HUMAN	Histone H3.1t OS=Homo sapiens GN=HIST3H3 PE=1 SV=3	0.915171	0.976602
KSYK_HUMAN	Tyrosine-protein kinase SYK OS=Homo sapiens GN=SYK PE=1 SV=1	0.915079	1.11017
MRC1L_HUMAN	Macrophage mannose receptor 1-like protein 1 OS=Homo sapiens GN=MRC1L1 PE=2 SV=1	0.914966	0.907356
SLAF9_HUMAN	SLAM family member 9 OS=Homo sapiens GN=SLAMF9 PE=2 SV=1	0.914383	0.940996
SIM1_HUMAN	Single-minded homolog 1 OS=Homo sapiens GN=SIM1 PE=2 SV=2	0.914214	0.962905
CLAP2_HUMAN	CLIP-associating protein 2 OS=Homo sapiens GN=CLASP2 PE=1 SV=2	0.913196	0.954556
CELR1_HUMAN	Cadherin EGF LAG seven-pass G-type receptor 1 OS=Homo sapiens GN=CELSR1 PE=1 SV=1	0.913019	0.918819
SCN9A_HUMAN	Sodium channel protein type 9 subunit alpha OS=Homo sapiens GN=SCN9A PE=1 SV=2	0.912781	0.906565
PDLI5_HUMAN	PDZ and LIM domain protein 5 OS=Homo sapiens GN=PDLIM5 PE=1 SV=4	0.91206	0.956416
HAUS3_HUMAN	HAUS augmin-like complex subunit 3 OS=Homo sapiens GN=HAUS3 PE=1 SV=1	0.911771	0.96596
RL18A_HUMAN	60S ribosomal protein L18a OS=Homo sapiens GN=RPL18A PE=1 SV=2	0.911619	1.30179
FHR5_HUMAN	Complement factor H-related protein 5 OS=Homo sapiens GN=CFHR5 PE=1 SV=1	0.911	1.00808
ZN397_HUMAN	Zinc finger protein 397 OS=Homo sapiens GN=ZNF397 PE=1 SV=2	0.910637	0.856215
ATS15_HUMAN	A disintegrin and metalloproteinase with thrombospondin motifs 15 OS=Homo sapiens GN=ADAMTS15 PE=2 SV=1	0.910131	0.904456
TRI46_HUMAN	Tripartite motif-containing protein 46 OS=Homo sapiens GN=TRIM46 PE=2 SV=2	0.909261	1.15873
BRD8_HUMAN	Bromodomain-containing protein 8 OS=Homo sapiens GN=BRD8 PE=1 SV=1	0.908263	0.943219
PECI_HUMAN	Peroxisomal 3,2-trans-enoyl-CoA isomerase OS=Homo sapiens GN=PECI PE=1 SV=4	0.907461	1.26227
PPP6_HUMAN	Serine/threonine-protein phosphatase 6 catalytic subunit OS=Homo sapiens GN=PPP6C PE=1 SV=1	0.907424	1.05443
LYRM1_HUMAN	LYR motif-containing protein 1 OS=Homo sapiens GN=LYRM1 PE=2 SV=1	0.907327	1.03192
MTL2A_HUMAN	Methyltransferase-like protein 2A OS=Homo sapiens GN=METTL2A PE=1 SV=5	0.907225	0.911623
MYO1A_HUMAN	Myosin-Ia OS=Homo sapiens GN=MYO1A PE=1 SV=1	0.906962	0.881631
NOS1_HUMAN	Nitric oxide synthase, brain OS=Homo sapiens GN=NOS1 PE=1 SV=2	0.906435	0
RT22_HUMAN	28S ribosomal protein S22, mitochondrial OS=Homo sapiens GN=MRPS22 PE=1 SV=1	0.906399	0.955047
TCOF_HUMAN	Treacle protein OS=Homo sapiens GN=TCOF1 PE=1 SV=2	0.905771	0.866946
TET1_HUMAN	Methylcytosine dioxygenase TET1 OS=Homo sapiens GN=TET1 PE=1 SV=2	0.904838	0.946615
NPL4_HUMAN	Nuclear protein localization protein 4 homolog OS=Homo sapiens GN=NPLOC4 PE=1 SV=3	0.904764	1.04528
RAB9B_HUMAN	Ras-related protein Rab-9B OS=Homo sapiens GN=RAB9B PE=1 SV=1	0.904742	0.953858
EGFR_HUMAN	Epidermal growth factor receptor OS=Homo sapiens GN=EGFR PE=1 SV=2	0.90448	0.865521
NSUN2_HUMAN	tRNA (cytosine-5-)-methyltransferase NSUN2 OS=Homo sapiens GN=NSUN2 PE=1 SV=2	0.904237	0.848524
SSXT_HUMAN	Protein SSXT OS=Homo sapiens GN=SS18 PE=1 SV=3	0.90314	0.878645
D19L4_HUMAN	Protein dpy-19 homolog 4 OS=Homo sapiens GN=DPY19L4 PE=2 SV=1	0.902366	0.8605
MTSS1_HUMAN	Metastasis suppressor protein 1 OS=Homo sapiens GN=MTSS1 PE=1 SV=2	0.902054	0.823592
RPGP2_HUMAN	Rap1 GTPase-activating protein 2 OS=Homo sapiens GN=RAP1GAP2 PE=1 SV=2	0.902022	1.08955
DNJA3_HUMAN	DnaJ homolog subfamily A member 3, mitochondrial OS=Homo sapiens GN=DNAJA3 PE=1 SV=1	0.901511	0.88585
CCG7_HUMAN	Voltage-dependent calcium channel gamma-7 subunit OS=Homo sapiens GN=CACNG7 PE=1 SV=1	0.901405	0.93942
ABCAD_HUMAN	ATP-binding cassette sub-family A member 13 OS=Homo sapiens GN=ABCA13 PE=2 SV=2	0.900583	0.979896
CCD71_HUMAN	Coiled-coil domain-containing protein 71 OS=Homo sapiens GN=CCDC71 PE=2 SV=2	0.900549	1.03679
ZC12B_HUMAN	Probable ribonuclease ZC3H12B OS=Homo sapiens GN=ZC3H12B PE=2 SV=1	0.899353	1.02628
RSAD1_HUMAN	Radical S-adenosyl methionine domain-containing protein 1, mitochondrial OS=Homo sapiens GN=RSAD1 PE=2 SV=2	0.898868	0.930646
TM168_HUMAN	Transmembrane protein 168 OS=Homo sapiens GN=TMEM168 PE=1 SV=2	0.898233	0.987593
ALDH2_HUMAN	Aldehyde dehydrogenase, mitochondrial OS=Homo sapiens GN=ALDH2 PE=1 SV=2	0.897363	0.866435
WDR60_HUMAN	WD repeat-containing protein 60 OS=Homo sapiens GN=WDR60 PE=1 SV=2	0.897121	0.984304
ATL1_HUMAN	ADAMTS-like protein 1 OS=Homo sapiens GN=ADAMTSL1 PE=1 SV=3	0.896271	0
NALP3_HUMAN	NACHT, LRR and PYD domains-containing protein 3 OS=Homo sapiens GN=NLRP3 PE=1 SV=3	0.89574	1.00727
IMDH2_HUMAN	Inosine-5'-monophosphate dehydrogenase 2 OS=Homo sapiens GN=IMPDH2 PE=1 SV=2	0.892315	1.07651
CPLX3_HUMAN	Complexin-3 OS=Homo sapiens GN=CPLX3 PE=2 SV=1	0.89209	0.842174
FBW1A_HUMAN	F-box/WD repeat-containing protein 1A OS=Homo sapiens GN=BTRC PE=1 SV=1	0.890922	0.866639
ZCH13_HUMAN	Zinc finger CCHC domain-containing protein 13 OS=Homo sapiens GN=ZCCHC13 PE=2 SV=1	0.890878	0.975088
SF3B1_HUMAN	Splicing factor 3B subunit 1 OS=Homo sapiens GN=SF3B1 PE=1 SV=3	0.888885	0.868876
DTL_HUMAN	Denticleless protein homolog OS=Homo sapiens GN=DTL PE=1 SV=2	0.888116	0
CI084_HUMAN	Uncharacterized protein C9orf84 OS=Homo sapiens GN=C9orf84 PE=2 SV=1	0.887822	0.954026
XPC_HUMAN	DNA repair protein complementing XP-C cells OS=Homo sapiens GN=XPC PE=1 SV=3	0.885046	0.838293
JAG2_HUMAN	Protein jagged-2 OS=Homo sapiens GN=JAG2 PE=1 SV=3	0.883862	0.867583
UBL4B_HUMAN	Ubiquitin-like protein 4B OS=Homo sapiens GN=UBL4B PE=2 SV=1	0.883354	0.882754
SMTN_HUMAN	Smoothelin OS=Homo sapiens GN=SMTN PE=1 SV=5	0.883066	1.21206
NFH_HUMAN	Neurofilament heavy polypeptide OS=Homo sapiens GN=NEFH PE=1 SV=4	0.882403	0
ERMP1_HUMAN	Endoplasmic reticulum metallopeptidase 1 OS=Homo sapiens GN=ERMP1 PE=1 SV=2	0.881242	0.907684
MYOM2_HUMAN	Myomesin-2 OS=Homo sapiens GN=MYOM2 PE=2 SV=2	0.880852	1.01451
ASB16_HUMAN	Ankyrin repeat and SOCS box protein 16 OS=Homo sapiens GN=ASB16 PE=1 SV=1	0.879964	1.05302
RFIP5_HUMAN	Rab11 family-interacting protein 5 OS=Homo sapiens GN=RAB11FIP5 PE=1 SV=1	0.87906	0.836715
RM42_HUMAN	39S ribosomal protein L42, mitochondrial OS=Homo sapiens GN=MRPL42 PE=1 SV=1	0.879006	1.01212
ASB4_HUMAN	Ankyrin repeat and SOCS box protein 4 OS=Homo sapiens GN=ASB4 PE=2 SV=1	0.878234	1.07938
TENS1_HUMAN	Tensin-1 OS=Homo sapiens GN=TNS1 PE=1 SV=2	0.878158	0.847352
PRDM7_HUMAN	Probable histone-lysine N-methyltransferase PRDM7 OS=Homo sapiens GN=PRDM7 PE=2 SV=2	0.877417	0.81502
CHKA_HUMAN	Choline kinase alpha OS=Homo sapiens GN=CHKA PE=1 SV=3	0.876677	0.871015
RAB23_HUMAN	Ras-related protein Rab-23 OS=Homo sapiens GN=RAB23 PE=1 SV=1	0.874843	0.935128
DMD_HUMAN	Dystrophin OS=Homo sapiens GN=DMD PE=1 SV=2	0.874814	1.13681
PCDGF_HUMAN	Protocadherin gamma-B3 OS=Homo sapiens GN=PCDHGB3 PE=2 SV=1	0.874277	0.996266
CXG2_HUMAN	Gap junction gamma-2 protein OS=Homo sapiens GN=GJC2 PE=1 SV=1	0.873056	0.99801
PHOP1_HUMAN	Phosphoethanolamine/phosphocholine phosphatase OS=Homo sapiens GN=PHOSPHO1 PE=1 SV=1	0.872643	1.19465
ATP7B_HUMAN	Copper-transporting ATPase 2 OS=Homo sapiens GN=ATP7B PE=1 SV=4	0.871675	0.984749
STK36_HUMAN	Serine/threonine-protein kinase 36 OS=Homo sapiens GN=STK36 PE=1 SV=2	0.86845	0.898792
RNF6_HUMAN	RING finger protein 6 OS=Homo sapiens GN=RNF6 PE=2 SV=1	0.868133	0.815389
WAPL_HUMAN	Wings apart-like protein homolog OS=Homo sapiens GN=WAPAL PE=1 SV=1	0.867664	0.850644
MARH7_HUMAN	E3 ubiquitin-protein ligase MARCH7 OS=Homo sapiens GN=MARCH7 PE=1 SV=1	0.8659	0.802216
SETD2_HUMAN	Histone-lysine N-methyltransferase SETD2 OS=Homo sapiens GN=SETD2 PE=1 SV=2	0.865248	1.01924
NUBP1_HUMAN	Cytosolic Fe-S cluster assembly factor NUBP1 OS=Homo sapiens GN=NUBP1 PE=1 SV=2	0.861107	0.961353
SNR40_HUMAN	U5 small nuclear ribonucleoprotein 40 kDa protein OS=Homo sapiens GN=SNRNP40 PE=1 SV=1	0.855821	0.92189
USP9Y_HUMAN	Probable ubiquitin carboxyl-terminal hydrolase FAF-Y OS=Homo sapiens GN=USP9Y PE=1 SV=2	0.854814	0.966249
PRR12_HUMAN	Proline-rich protein 12 OS=Homo sapiens GN=PRR12 PE=1 SV=2	0.853493	1.00342
GEMI5_HUMAN	Gem-associated protein 5 OS=Homo sapiens GN=GEMIN5 PE=1 SV=2	0.851593	0
RS30_HUMAN	40S ribosomal protein S30 OS=Homo sapiens GN=FAU PE=1 SV=1	0.844371	1.11415
CHIO_HUMAN	Beta-chimaerin OS=Homo sapiens GN=CHN2 PE=1 SV=2	0.84213	0.907277
F10C1_HUMAN	Protein FRA10AC1 OS=Homo sapiens GN=FRA10AC1 PE=1 SV=2	0.841105	0.839327
YI024_HUMAN	Putative UPF0607 protein LOC392364 OS=Homo sapiens PE=2 SV=2	0.839101	0.99694
I27L2_HUMAN	Interferon alpha-inducible protein 27-like protein 2 OS=Homo sapiens GN=IFI27L2 PE=2 SV=1	0.838673	0.920458
CL064_HUMAN	Uncharacterized protein C12orf64 OS=Homo sapiens GN=C12orf64 PE=2 SV=4	0.830021	0.921961
ARMX4_HUMAN	Armadillo repeat-containing X-linked protein 4 OS=Homo sapiens GN=ARMCX4 PE=2 SV=2	0.826782	0.964951
AHDC1_HUMAN	A.T hook DNA-binding motif-containing protein 1 OS=Homo sapiens GN=AHDC1 PE=1 SV=1	0.825566	0.721841
ZNF99_HUMAN	Zinc finger protein 99 OS=Homo sapiens GN=ZNF99 PE=2 SV=2	0.820093	1.08414
CDKL3_HUMAN	Cyclin-dependent kinase-like 3 OS=Homo sapiens GN=CDKL3 PE=2 SV=1	0.816949	1.2391
CTTB2_HUMAN	Cortactin-binding protein 2 OS=Homo sapiens GN=CTTNBP2 PE=1 SV=1	0.816161	0.852053
KERA_HUMAN	Keratocan OS=Homo sapiens GN=KERA PE=1 SV=1	0.80864	0.698899
ITSN1_HUMAN	Intersectin-1 OS=Homo sapiens GN=ITSN1 PE=1 SV=3	0.808135	0.937767
STK10_HUMAN	Serine/threonine-protein kinase 10 OS=Homo sapiens GN=STK10 PE=1 SV=1	0.806848	0.844359
AUXI_HUMAN	Putative tyrosine-protein phosphatase auxilin OS=Homo sapiens GN=DNAJC6 PE=1 SV=3	0.804974	0.978107
ZN664_HUMAN	Zinc finger protein 664 OS=Homo sapiens GN=ZNF664 PE=2 SV=1	0.801984	0.875878
LPIN1_HUMAN	Phosphatidate phosphatase LPIN1 OS=Homo sapiens GN=LPIN1 PE=2 SV=2	0.797721	1.16049
PPIP1_HUMAN	Proline-serine-threonine phosphatase-interacting protein 1 OS=Homo sapiens GN=PSTPIP1 PE=1 SV=1	0.791869	0.874342
I12R2_HUMAN	Interleukin-12 receptor subunit beta-2 OS=Homo sapiens GN=IL12RB2 PE=1 SV=1	0.788665	0.821293
CR034_HUMAN	Uncharacterized protein C18orf34 OS=Homo sapiens GN=C18orf34 PE=1 SV=3	0.785737	0.872651
CTNB1_HUMAN	Catenin beta-1 OS=Homo sapiens GN=CTNNB1 PE=1 SV=1	0.778135	0.810161
S35A3_HUMAN	UDP-N-acetylglucosamine transporter OS=Homo sapiens GN=SLC35A3 PE=2 SV=1	0.762014	0.804251
EPS8_HUMAN	Epidermal growth factor receptor kinase substrate 8 OS=Homo sapiens GN=EPS8 PE=1 SV=1	0.759304	0.628739
ABCA1_HUMAN	ATP-binding cassette sub-family A member 1 OS=Homo sapiens GN=ABCA1 PE=1 SV=2	0.755274	0.752899
TM139_HUMAN	Transmembrane protein 139 OS=Homo sapiens GN=TMEM139 PE=2 SV=1	0.750065	0.920001
HS12A_HUMAN	Heat shock 70 kDa protein 12A OS=Homo sapiens GN=HSPA12A PE=1 SV=2	0.735634	0.892076
T6441_HUMAN	Testis protein T6441 homolog OS=Homo sapiens PE=2 SV=2	0.732906	0
KC1A_HUMAN	Casein kinase I isoform alpha OS=Homo sapiens GN=CSNK1A1 PE=1 SV=2	0.726453	1.02566
ERCC5_HUMAN	DNA repair protein complementing XP-G cells OS=Homo sapiens GN=ERCC5 PE=1 SV=3	0.705991	0.812018
RASD1_HUMAN	Dexamethasone-induced Ras-related protein 1 OS=Homo sapiens GN=RASD1 PE=1 SV=1	0.630647	1.01157
ZN646_HUMAN	Zinc finger protein 646 OS=Homo sapiens GN=ZNF646 PE=2 SV=1	0	20.1709
DUS8_HUMAN	Dual specificity protein phosphatase 8 OS=Homo sapiens GN=DUSP8 PE=2 SV=2	0	21.2525
2A5G_HUMAN	Serine/threonine-protein phosphatase 2A 56 kDa regulatory subunit gamma isoform OS=Homo sapiens GN=PPP2R5C PE=1 SV=3	0	25.1394
GG2L5_HUMAN	Putative golgin subfamily A member 2-like protein 5 OS=Homo sapiens PE=5 SV=2	0	25.3643
ARI4A_HUMAN	AT-rich interactive domain-containing protein 4A OS=Homo sapiens GN=ARID4A PE=1 SV=3	0	0.82301
EPIPL_HUMAN	Epiplakin OS=Homo sapiens GN=EPPK1 PE=1 SV=1	0	1.14338
KBRS2_HUMAN	NF-kappa-B inhibitor-interacting Ras-like protein 2 OS=Homo sapiens GN=NKIRAS2 PE=1 SV=1	0	1.07809
EPHA2_HUMAN	Ephrin type-A receptor 2 OS=Homo sapiens GN=EPHA2 PE=1 SV=2	0	1.23091
ARG5L_HUMAN	Rho guanine nucleotide exchange factor 5-like protein OS=Homo sapiens GN=ARHGEF5L PE=1 SV=1	0	1.02107
IMA2L_HUMAN	Importin subunit alpha-2-like protein OS=Homo sapiens PE=2 SV=2	0	0.992768
VWA3A_HUMAN	von Willebrand factor A domain-containing protein 3A OS=Homo sapiens GN=VWA3A PE=2 SV=3	0	1.01415
HLAE_HUMAN	HLA class I histocompatibility antigen, alpha chain E OS=Homo sapiens GN=HLA-E PE=1 SV=3	0	0.962682
ATS4_HUMAN	A disintegrin and metalloproteinase with thrombospondin motifs 4 OS=Homo sapiens GN=ADAMTS4 PE=1 SV=2	0	1.01153
ALAT2_HUMAN	Alanine aminotransferase 2 OS=Homo sapiens GN=GPT2 PE=1 SV=1	0	0.944691
STX5_HUMAN	Syntaxin-5 OS=Homo sapiens GN=STX5 PE=1 SV=2	0	0

## Sheet: S4
Supplementary Table 4: qRT-PCR raw-data for the EMT-related gene (Article Fig. 3) and CSCs-related gene (Article Fig.4). Values are given as delta Ct values, normalized to the housekeeping gene HPRT
	CSCs-related gene
	Sample Name	Replicate			Mean	SD	%SD
		ct1	ct2	ct3
	Sox2_MCF-7	31.57	31.58	31.83	31.66	0.147309	0.465285
	Sox2_MCF-7/IR6	37.31	36.35	36.02	36.56	0.670149	1.83301
	Sox2_MCF-7/MPIR6	31.26	31.22	31.25	31.2433	0.0208167	0.0666275
	Oct4_MCF-7	33.61	33.58	33.72	33.6367	0.0737111	0.219139
	Oct4_MCF-7/IR	34.36	34.01	34.45	34.2733	0.232451	0.678226
	Oct4_MCF-7/MPIR	33.58	33.9	33.3	33.5933	0.300222	0.893696
	Nanog_MCF-7	33.49	34.72	33.39	33.8667	0.740698	2.1871
	Nanog_MCF-7/IR	34.46	34.32	34.34	34.3733	0.0757188	0.220283
	Nanog_MCF-7/MPIR	33.84	33.58	33.45	33.6233	0.198578	0.590597
	EMT-related gene
	Sample Name	Replicate			Mean	SD	%SD
		ct1	ct2	ct3
	E-cadherin (CDC)_MCF-7	28.87	29.34	29.01	29.0733	0.241316	0.830025
	E-cadherin (CDC)_MCF-7/IR	5.16	5.29	5.24	5.23	0.0655744	1.25381
	E-cadherin (CDC)_MCF-7/MPIR	29.89	30.48	30.44	30.27	0.329697	1.08919
	Vimentin (VIM)_MCF-7	34.59	35.01	34.28	34.6267	0.366379	1.05808
	Vimentin (VIM)_MCF-7/IR	29.6	29.57	30.43	29.8667	0.488092	1.63424
	Vimentin (VIM)_MCF-7/MPIR	34.37	34.89	34.77	34.6767	0.272274	0.78518
	ZEB1_MCF-7	34.5	34.43	34.45	34.46	0.0360555	0.10463
	ZEB1_MCF-7/IR	37.9	37.74	38.1	37.9133	0.18037	0.475743
	ZEB1_MCF-7/MPIR	37.07	36.98	36.96	37.0033	0.0585947	0.15835
